# Supplementary material for: Development and application of a high-content virion display human GPCR array
Source: Nat Commun. 2019 Apr 30;10:1997. doi: 10.1038/s41467-019-09938-9 (PMC6491619; doi:10.1038/s41467-019-09938-9)
Supplement: Supplementary file 4 — Source Data [file 41467_2019_9938_MOESM4_ESM.xlsx]

## Sheet: 1b
Figure 1b	Ratio
P2RY4	163.892
GHSR	152.102
GPR115	146.886
P2RY8	139.782
GPR4	135.094
GRM8	134.963
CALCR	134.234
ACKR1	127.208
GPR83	125.876
GPR128	125.132
EDNRB	124.952
CD97	123.639
GPR26	123.3
FFAR2	122.793
S1PR3	121.677
CCR2	121.382
GALR3	121.133
HTR2B	120.837
AVPR2	120.577
MC2R	119.652
HTR6	117.742
VIPR2	115.892
NMUR2	115.664
GPR31	115.145
CCR4	114.883
C5AR2	113.857
EMR1	113.393
EMR3	113.202
CCR3	112.944
NTSR1	111.926
GRM7	111.824
GPRC5A	111.262
ELTD1	110.637
GPR123	110.202
DRD1	110.061
TAAR9	109.539
BRS3	108.496
GPR15	108.233
CCR1	107.758
FPR2	107.609
CRHR1	107.554
OPRD1	105.868
FFAR1	105.298
P2RY11	105.013
GCGR	104.712
MRGPRE	104.347
GPR142	103.547
ADORA3	102.039
TACR1	101.833
GPR39	100.936
CHRM3	100.736
GPR34	100.306
S1PR1	99.3802
ACKR3	98.8229
P2RY2	98.3858
C5AR1	98.1022
CALCR	97.7233
F2R	97.3857
TRHR	97.1777
HCAR1	97.1613
CCRL2	96.9424
CCR5	96.5575
ADCYAP1R1	96.2432
HCAR3	95.8007
AGTR2	95.6132
SSTR2	95.5595
PROKR2	95.4137
CCR6	95.018
GRM2	94.893
GPR150	93.642
GPR61	93.4654
P2RY12	93.1364
PTGER4	92.9403
CRHR2	92.3772
CCR8	92.0508
HTR1D	91.8402
OPN3	91.5424
ADRB2	91.2417
GPR18	91.0682
GPRC5B	90.3495
OPRM1	89.7048
HTR4	89.3071
BAI3	89.2391
LTB4R2	89.2242
CCKBR	88.9945
HRH1	87.4329
GPR149	86.7692
GPR1	86.6902
PTGDR2	86.6441
PTGDR	86.0739
GPRC5C	86.0332
PTH1R	85.9179
SMO	85.8085
PTGER2	85.2826
OPRD1	85.0295
CXCR5	84.6986
K082 Vero	83.7058
P2RY13	83.6182
APLNR	83.5851
CXCR1	83.4195
NPY2R	83.3067
GPR21	83.2969
CNR1	82.7834
PRLHR	82.5528
GLP1R	81.7467
CNR2	81.6169
GCGR	81.1746
CCR7	80.8724
KOS HEL	80.8001
GRM1	80.2624
ADORA2A	80.1817
CASR	79.6694
GPR62	79.4764
EMR2	79.2097
ADRA2A	79.0446
MLNR	78.806
F2RL2	78.4306
HTR1E	77.9026
MRGPRX3	77.2749
K082 HEL	76.754
GPR171	76.2291
LPAR6	76.2087
SSTR3	76.1538
LPAR3	76.0772
FZD10	75.828
BDKRB1	75.7463
HRH2	75.7353
MRGPRF	74.0598
PTGFR	73.861
OPN4	73.7655
NPSR1	73.0067
GPR84	72.4443
LGR4	72.3468
CCRL2	72.1836
NPFFR1	71.757
OPRL1	71.6809
GPR161	71.5934
GPR19	71.4513
GPR183	71.1556
LPAR1	70.8561
HRH2	70.7324
CHRM4	69.7952
HCRTR1	69.3997
GPR135	69.2949
CXCR4	68.7686
GPBAR1	68.7358
GPR65	68.5805
LHCGR	68.4695
GPR139	68.0464
GPR143	67.7232
CXCR2	66.7654
GPR176	66.395
GPR56	66.3254
GPR12	66.2204
GPR50	66.1868
ADCYAP1R1	66.1709
F2RL3	65.6032
GPR151	64.8228
CCR9	64.7853
GPR119	64.6027
ADRA1B	64.3175
NTSR1	64.0886
NPFFR2	64.0865
CALCRL	63.9917
MC5R	63.253
GPR55	63.1639
GPR137	62.9884
CX3CR1	62.6734
ACKR4	61.8082
MRGPRX4	61.5428
CHRM4	60.8516
ADRA1A	59.9828
CHRM2	59.9713
RXFP4	59.7083
CCR10	59.5187
GPR82	59.2068
TAAR8	58.9457
LTB4R	58.0015
CXCR6	57.8475
LPAR2	57.7537
GPR85	57.6645
K082 N293T	57.6542
LPHN1	57.6048
TAAR1	57.3131
S1PR1	57.2767
TAAR6	57.262
GRM3	57.1072
GPR132	57.0202
GPR97	57.0145
SSTR2	55.9478
GPR32	55.8184
HRH4	55.8063
SCTR	55.7603
GPR88	55.2697
GNRHR	55.1786
CMKLR1	55.0259
GPR22	55.0247
PTH1R	53.8913
GPR78	53.5803
QRFPR	52.9818
RXFP3	52.2375
CMKLR1	52.1034
GRPR	52.0256
GPR63	51.4246
HTR4	51.3697
GPR18	51.1695
GPR37	50.6949
S1PR5	50.6499
FFAR3	50.1667
GPR149	49.6191
OXER1	49.6177
LPAR4	49.4286
HTR7	49.1754
ACKR2	48.9159
GLP2R	48.8164
HTR1A	48.5127
GABBR1	48.1731
GPR160	47.8451
TAAR2	47.6668
KOS Vero	47.3081
EDNRA	47.1484
GLP1R	46.4767
GPR162	46.4655
GPR21	46.225
GALR3	45.8005
F2RL1	45.2943
NPBWR1	45.1981
GPR141	44.8261
SSTR1	44.713
HCRTR1	44.3917
HTR1F	44.3424
GPR75	42.7741
TPRA1	42.5614
SUCNR1	42.5354
GPR182	42.3968
MRGPRX2	42.2845
OR51E1	42.2094
DRD1	41.8333
NTSR2	40.6338
PTGER3	40.4428
GPR17	40.2833
GPR114	39.9903
NPY6R	39.85
GPR153	39.5
GPRC5D	39.0343
GPR110	38.9615
GPR116	38.9016
MRGPRD	38.5627
NPY1R	37.7899
GPR25	37.7589
GPR152	37.0717
FZD7	36.8667
C3AR1	36.4274
GPER1	36.3811
BAI1	36.1696
HTR5A	35.8518
GPR113	35.7732
MAS1	34.8597
FZD6	34.2678
GPR146	33.6808
FPR1	33.3949
KOS O293T	33.3933
S1PR2	33.3738
BDKRB2	33.3586
AGTR1	33.0224
GPR123	32.9732
FZD3	32.9472
PTGER1	32.845
GPR64	32.7235
CXCR3	32.4615
CRHR2	32.1852
GPR37L1	32.124
P2RY6	31.86
GPR6	31.8278
MC3R	31.3625
GPR52	31.2477
MCHR1	30.9698
K082 HeLa	30.7688
TSHR	30.7513
CYSLTR1	30.3404
P2RY1	29.7758
VIPR1	29.3368
XCR1	29.3188
FSHR	29.1284
S1PR4	28.8208
ADORA2B	28.7814
TACR2	28.6677
GRM4	28.5786
P2RY14	28.2373
CHRM1	28.2295
PROKR2	28.2199
TAAR5	28.2155
P2RY8	28.1234
CHRM5	28.0358
MTNR1A	27.3334
OXTR	26.9151
PTGIR	26.9018
FZD4	26.5317
KOS HeLa	26.4794
GPR158	26.4358
GPR113	26.4252
GPR35	25.7857
FPR3	25.2628
HCRTR2	25.247
P2RY10	25.0076
GPR27	24.4504
LPAR5	24.1371
HTR6	24.033
OPRK1	23.5422
HTR2C	23.3234
FZD7	23.3132
KISS1R	22.2778
OPN5	22.033
APLNR	21.7772
GPR110	21.6191
DRD5	21.5227
GPR107	21.3525
RXFP1	20.8592
OXGR1	20.7878
ADRA2B	20.3542
ADORA1	20.3492
GALR2	20.317
TBXA2R	20.2906
FZD5	20.2398
GPR20	19.9027
GPR68	19.8909
GPR101	19.8044
ADRA1D	19.7793
HTR1B	19.3053
PTH2R	19.0208
GHSR	18.8864
K082 O293T	18.6069
PROKR1	18.4219
GPR45	18.0831
LHCGR	17.6735
Cy3 15x	17.5059
GPRC5D	17.3704
GPR158	17.2375
OPN4	17.1942
SSTR4	17.1207
GPR42	17.0951
SSTR3	17.0175
GPR171	16.8861
CYSLTR2	16.8657
NPBWR2	16.7786
GPR156	16.293
MRGPRD	16.2797
DRD2	16.2352
LPHN1	16.0824
UTS2R	15.8727
GPR148	15.53
DRD4	14.6302
FZD8	14.6286
FFAR1	14.6146
GPR6	14.6123
GPR6	14.5392
GABBR2	14.2512
KOS N293T	14.1593
GHRHR	13.6585
MC1R	12.997
RXFP4	12.8106
TBXA2R	12.7914
LPAR2	12.6234
UTS2R	12.577
NPY4R	12.1997
GPR139	12.0821
LGR5	11.6897
SSTR5	11.4014
DRD3	11.1816
GIPR	10.6754
PTAFR	10.6206
MRGPRX4	8.84374
GPR3	8.40826
NMUR1	8.22941
ADRB3	7.78672
GPR148	7.62031
GALR2	7.3307
DRD5	6.40168
KISS1R	5.4903
S1PR2	4.53846
BSA	1.46562

## Sheet: 2b
Figure 2b
Name	Av	Z-score		Name	Av	SD	Z-score		Name	Av	Z-score		Name	Av	SD	Z-score
CXCR2	30072.5	15.638		CCR7	40242	1599.48	16.5194		ACKR3	37029.5	13.9892		P2RY8	3679	8.48528	4.44892
GPR4	6422.5	2.62423		GPR4	7292	38.1838	2.50007		CALCR	18120	6.5265		GPR4	3256	277.186	3.81595
CHRM4	6098	2.44567		P2RY8	5719.5	279.307	1.83101		GPR61	16434.5	5.86131		EDNRA	2414.5	99.7021	2.55674
PTH1R	5754.5	2.25666		SSTR2	5302.5	127.986	1.65359		CALCR	12904	4.46798		PTH1R	2402	48.0833	2.53804
ADCYAP1R1	5311.5	2.01289		PTH1R	4886	117.38	1.47638		CCR3	7969	2.52036		CHRM3	2250	29.6985	2.31059
P2RY8	4858.5	1.76362		GPR84	4748	8.48528	1.41766		GPR4	6916.5	2.10498		DRD1	2152	26.8701	2.16394
HRH2	4681	1.66595		OPRL1	4507	41.0122	1.31512		ADCYAP1R1	6366.5	1.88792		GPR6	2129.5	133.643	2.13027
CHRM1	4548.5	1.59304		MRGPRX4	4385	1626.35	1.26322		HRH2	5533	1.55898		GRM7	1990	115.966	1.92153
EDNRA	4537	1.58671		ACKR1	4240	48.0833	1.20152		P2RY8	5510	1.5499		GRM8	1965.5	78.4889	1.88486
GPR146	4447	1.53719		GPR146	4158.5	24.7487	1.16685		SSTR2	5094.5	1.38592		CALCR	1956.5	45.9619	1.8714
AGTR2	4134	1.36495		GPR135	4143.5	26.163	1.16046		PTH1R	5080.5	1.3804		CCR8	1932.5	58.6899	1.83548
GPR78	4032.5	1.3091		GPR62	3860.5	72.832	1.04005		CXCR1	4875.5	1.29949		OPRD1	1929.5	57.2756	1.83099
SSTR2	3850.5	1.20895		EDNRA	3726	968.736	0.982829		GPR135	4422.5	1.12071		RXFP4	1880.5	115.258	1.75767
APLNR	3734	1.14485		GPR63	3696	104.652	0.970065		PRLHR	4276	1.0629		HTR2B	1872.5	51.6188	1.7457
TAAR2	3625	1.08487		CHRM4	3662	213.546	0.955598		OPRL1	4196	1.03133		ELTD1	1871	57.9828	1.74346
CHRM3	3601.5	1.07194		GPR171	3641	1.41421	0.946663		EDNRA	4117.5	1.00034		NTSR1	1845.5	17.6777	1.7053
GRM8	3600	1.07111		DRD1	3614	305.47	0.935176		DRD1	4113.5	0.998766		AGTR2	1827	103.238	1.67762
CALCR	3586	1.06341		PTGER3	3515.5	115.258	0.893267		OPRD1	3946.5	0.932859		S1PR1	1814.5	184.555	1.65891
P2RY13	3583	1.06176		ADCYAP1R1	3446.5	17.6777	0.863909		GPR62	3734.5	0.849192		CCR3	1796.5	12.0208	1.63198
GCGR	3522	1.02819		OPRD1	3443.5	16.2635	0.862632		AGTR2	3691.5	0.832222		SSTR2	1789	2.82843	1.62075
OPRD1	3521.5	1.02791		CCR1	3385	407.294	0.837742		CHRM4	3613.5	0.801439		GPR128	1717.5	120.915	1.51376
CALCR	3492.5	1.01196		AGTR2	3378.5	65.7609	0.834977		GPR128	3603.5	0.797492		OPRM1	1705.5	161.927	1.49581
GPR84	3464.5	0.99655		TRHR	3323.5	212.839	0.811576		PTGFR	3524	0.766117		CALCR	1682.5	16.2635	1.46139
PRLHR	3424	0.974264		GRM7	3313.5	31.8198	0.807321		ACKR1	3489.5	0.752502		GABBR1	1677.5	24.7487	1.45391
CCRL2	3317.5	0.915661		NTSR1	3262	630.739	0.785409		TRHR	3479	0.748358		GPR84	1619	56.5685	1.36637
GPR128	3247.5	0.877142		P2RY2	3094	35.3553	0.713929		CCR9	3393.5	0.714615		GCGR	1519.5	34.6482	1.21748
TAAR8	3217.5	0.860634		GPR139	3064.5	28.9914	0.701378		GPR84	3388	0.712444		GPR141	1491	84.8528	1.17483
GPR141	3197	0.849354		CHRM3	3036	26.8701	0.689252		CXCR3	3385	0.71126		CCR1	1490	41.0122	1.17333
CCR3	3153	0.825142		CHRM2	3024	77.7817	0.684146		GRM7	3352.5	0.698434		CHRM4	1488	104.652	1.17034
OPRL1	3147.5	0.822116		S1PR1	2991.5	180.312	0.670318		CHRM2	3314.5	0.683437		GPR149	1447	254.558	1.10899
S1PR2	3086	0.788274		GRM8	2980.5	98.2878	0.665638		GRM8	3292.5	0.674755		ACKR1	1432	9.89949	1.08654
SSTR3	3074.5	0.781946		HRH2	2976.5	396.687	0.663936		HTR2B	3285	0.671795		GPR176	1410.5	94.0452	1.05437
LPAR2	3048.5	0.767639		GALR2	2974.5	54.4472	0.663085		CMKLR1	3273	0.667059		CCRL2	1408	65.0538	1.05063
NPY1R	3042.5	0.764338		CALCR	2946	144.25	0.650959		CHRM3	3219	0.645748		GPR135	1404	28.2843	1.04465
GPR52	3008.5	0.745629		RXFP4	2889	93.3381	0.626707		CCR1	3105.5	0.600954		RXFP3	1388	18.3848	1.0207
CCR5	3004.5	0.743428		CCRL2	2881.5	210.011	0.623516		CCRL2	3054.5	0.580827		ADRA2A	1375	18.3848	1.00125
CCR1	2960	0.718941		ADRA2A	2867.5	84.1457	0.61756		MCHR1	3011	0.563659		CCR5	1371	12.7279	0.995265
PTGER2	2921	0.69748		ELTD1	2769	15.5563	0.57565		S1PR1	2915.5	0.52597		GPR171	1348.5	12.0208	0.961596
PTGFR	2885	0.677671		CCR5	2671	114.551	0.533954		ADRA2A	2901	0.520247		ADRA1D	1342	5.65685	0.95187
OR51E1	2872	0.670517		CHRM1	2655	2005.35	0.527146		ELTD1	2881.5	0.512552		GPR35	1307.5	16.2635	0.900245
DRD1	2844.5	0.655385		CCR8	2646	137.179	0.523317		CCR8	2869.5	0.507816		GLP1R	1275	16.9706	0.851612
PTGER3	2841	0.653459		GPR15	2619	67.8823	0.511829		MRGPRX4	2841.5	0.496765		NMUR2	1264	74.9533	0.835152
ELTD1	2816	0.639703		CALCR	2617.5	23.3345	0.511191		CCR5	2758.5	0.464009		GPRC5B	1244.5	33.234	0.805973
ADRA2A	2815	0.639152		GPR128	2601.5	50.2046	0.504384		RXFP4	2691.5	0.437567		ADCYAP1R1	1243.5	61.5183	0.804476
C5AR2	2814	0.638602		TAAR8	2580	53.7401	0.495236		HCRTR1	2667	0.427898		C5AR2	1241	42.4264	0.800735
GPR45	2803	0.632549		F2RL1	2575.5	38.8909	0.493321		P2RY4	2609	0.405008		MC3R	1239	1.41421	0.797742
GPR6	2790.5	0.625671		P2RY4	2557	59.397	0.48545		PTGER4	2591.5	0.398102		APLNR	1232.5	26.163	0.788016
PTGER4	2772	0.615491		P2RY6	2550	202.233	0.482472		GPR116	2489	0.35765		LPAR2	1227.5	14.8492	0.780534
MC3R	2766.5	0.612465		GRM4	2549.5	1594.53	0.482259		GRM2	2411	0.326867		GRM2	1225.5	10.6066	0.777541
S1PR1	2764.5	0.611364		OR51E1	2516	169.706	0.468006		GPR149	2400.5	0.322723		CHRM1	1221.5	53.033	0.771556
CXCR3	2752.5	0.604761		GNRHR	2511	74.9533	0.465878		C5AR2	2349	0.302398		GPR146	1199	50.9117	0.737887
MCHR1	2732.5	0.593756		HTR2B	2494	63.6396	0.458645		S1PR2	2330	0.2949		GALR3	1181.5	27.5772	0.7117
GPR63	2730.5	0.592655		GRM2	2431	131.522	0.43184		P2RY2	2314.5	0.288782		P2RY4	1152.5	10.6066	0.668305
P2RY6	2693	0.57202		GPR116	2430.5	40.3051	0.431628		APLNR	2292	0.279903		LPHN1	1148	66.468	0.661572
TRHR	2677.5	0.563491		GPR17	2429.5	135.057	0.431202		PTGER2	2260.5	0.267471		GRM4	1117.5	40.3051	0.615932
FZD7	2670.5	0.559639		CYSLTR2	2415.5	28.9914	0.425245		HTR1A	2258.5	0.266682		P2RY2	1115	154.149	0.612191
GPR135	2655	0.55111		ADORA1	2373.5	77.0746	0.407376		LPAR2	2231.5	0.256026		HRH2	1112.5	106.773	0.60845
GPR17	2637.5	0.54148		NPFFR1	2363.5	9.19239	0.403121		NTSR1	2192.5	0.240635		ADRB2	1102	59.397	0.592738
LPAR6	2608	0.525247		C5AR2	2356	138.593	0.39993		OPRM1	2184	0.23728		HTR4	1098.5	43.1335	0.587501
GPR171	2597.5	0.51947		PROKR1	2319.5	77.0746	0.3844		GPER1	2173.5	0.233136		GALR2	1097	35.3553	0.585256
GPRC5B	2567.5	0.502962		GABBR1	2316.5	178.898	0.383124		GPR63	2163	0.228992		GPR113	1097	29.6985	0.585256
P2RY8	2560.5	0.49911		ADRA2B	2272.5	297.692	0.364403		GABBR1	2121	0.212417		VIPR1	1089.5	37.4767	0.574033
CCR8	2534	0.484528		P2RY12	2140	114.551	0.308027		GCGR	2120	0.212022		LGR4	1076.5	98.2878	0.55458
ADRA1D	2502.5	0.467195		APLNR	2137.5	67.1751	0.306964		PTGER3	2116	0.210443		CHRM2	1069	57.9828	0.543357
GRM1	2492	0.461417		OPRM1	2109	103.238	0.294838		VIPR1	2096	0.20255		CNR2	1066	104.652	0.538868
GPR62	2488.5	0.459491		GCGR	2097	258.801	0.289732		ADRA2B	2069.5	0.192092		GPR123	1061.5	58.6899	0.532134
OPN4	2484.5	0.45729		PRLHR	2077	159.806	0.281223		BAI1	2041	0.180844		LPAR6	1052	292.742	0.517919
GRM7	2474.5	0.451787		NPY2R	2074.5	77.0746	0.280159		GPRC5B	2033	0.177687		XCR1	1049.5	41.7193	0.514178
RXFP4	2462	0.444909		HTR1A	2068	111.723	0.277393		HTR4	2025.5	0.174727		PRLHR	1049	52.3259	0.51343
LHCGR	2455	0.441057		CCR3	2016	45.2548	0.255269		GALR3	2004	0.166242		HCRTR1	1045.5	64.3467	0.508192
P2RY2	2447.5	0.43693		PTGER4	2007	131.522	0.251439		LGR4	1969	0.152429		TAAR8	1043.5	14.8492	0.5052
CCR9	2440.5	0.433078		GPR45	1994.5	91.2168	0.246121		GPR171	1961	0.149272		GABBR2	1027.5	38.8909	0.481257
NTSR1	2424.5	0.424274		GPR149	1991.5	242.538	0.244845		ADCYAP1R1	1953.5	0.146312		HTR1F	1015.5	58.6899	0.463301
GRM4	2411.5	0.41712		PTGER2	1973	74.9533	0.236973		F2RL1	1949.5	0.144733		P2RY11	1015	53.7401	0.462553
HTR4	2391	0.40584		PTGFR	1972.5	50.2046	0.236761		HTR4	1940.5	0.141182		PTGER3	1012.5	408.001	0.458812
HRH2	2390	0.40529		GRM1	1957	65.0538	0.230166		RXFP3	1937.5	0.139998		HTR1A	1001	11.3137	0.441603
GALR2	2379.5	0.399512		P2RY13	1957	678.823	0.230166		P2RY12	1925.5	0.135262		BAI1	1000.5	7.77817	0.440855
PTH2R	2374	0.396485		HTR4	1956.5	19.0919	0.229953		LPAR6	1918.5	0.132499		GPR62	993.5	111.016	0.43038
HTR1F	2372.5	0.39566		P2RY8	1954.5	130.815	0.229102		GPR139	1918	0.132302		GPR160	989.5	44.5477	0.424395
TAAR9	2369	0.393734		P2RY11	1943.5	666.802	0.224422		NMUR2	1904.5	0.126974		CCR9	982	77.7817	0.413172
ADRB2	2310	0.361268		ADCYAP1R1	1937.5	127.986	0.221869		HTR1F	1895.5	0.123422		QRFPR	979	14.1421	0.408683
XCR1	2302.5	0.357141		HCRTR1	1929	1752.21	0.218252		ADRB2	1890	0.121252		SSTR4	977.5	28.9914	0.406438
NMUR2	2265	0.336507		GHRHR	1921.5	28.9914	0.215061		GPR141	1883.5	0.118686		MRGPRD	973.5	0.707107	0.400453
GPR149	2257	0.332104		GPR141	1921	132.936	0.214849		OXER1	1878	0.116516		P2RY12	967	263.044	0.390726
HTR2B	2245.5	0.325776		NMUR2	1900.5	2.12132	0.206126		GPR160	1861.5	0.110004		GPR39	964.5	68.5894	0.386985
GABBR1	2244	0.324951		ACKR3	1884.5	64.3467	0.199319		FSHR	1851	0.10586		HRH1	963	43.8406	0.384741
GPR32	2236	0.320549		LGR4	1884	56.5685	0.199106		GPR6	1842.5	0.102505		GPR15	957.5	23.3345	0.376511
FPR2	2220.5	0.31202		LPAR2	1881.5	98.2878	0.198042		P2RY11	1830	0.0975722		S1PR3	955	19.799	0.37277
ACKR1	2207.5	0.304866		GALR3	1879.5	21.9203	0.197192		ADRA1D	1798.5	0.0851406		GHSR	955	9.89949	0.37277
HCAR1	2200	0.300739		GPR52	1879.5	235.467	0.197192		NPFFR1	1795.5	0.0839566		PTGFR	945	46.669	0.357806
P2RY12	2196	0.298538		RXFP3	1878.5	7.77817	0.196766		LPHN1	1769	0.0734983		GLP1R	944	11.3137	0.356309
GPR113	2158	0.277628		GPR160	1875.5	0.707107	0.19549		FPR1	1768	0.0731036		GPR123	931.5	20.5061	0.337605
EDNRB	2156	0.276528		ADRB2	1861	7.07107	0.18932		CRHR1	1753.5	0.0673811		CCKBR	931	14.1421	0.336856
GALR3	2155	0.275977		CCR4	1860	7.07107	0.188895		GPR39	1752	0.0667892		OPN4	928.5	64.3467	0.333116
GNRHR	2137.5	0.266348		LPAR6	1858.5	28.9914	0.188257		GPR146	1724	0.0557388		FFAR1	924.5	7.77817	0.32713
CRHR1	2131	0.262771		HTR1F	1858.5	23.3345	0.188257		TACR2	1721.5	0.0547522		PTGER2	922	15.5563	0.323389
GPR160	2113	0.252866		GPRC5B	1835	29.6985	0.178258		HCRTR1	1717	0.0529762		VIPR2	919	52.3259	0.3189
GPR35	2092.5	0.241586		GPBAR1	1828	55.1543	0.17528		FFAR2	1685.5	0.0405446		P2RY6	917.5	54.4472	0.316655
HTR4	2081	0.235258		HTR4	1816	39.598	0.170174		GPR15	1671.5	0.0350195		GRM1	913	12.7279	0.309922
VIPR1	2035.5	0.210221		CXCR2	1790.5	47.3762	0.159324		GPR97	1671	0.0348221		ADCYAP1R1	909.5	2.12132	0.304684
GPR139	2025	0.204443		GPR6	1788.5	31.8198	0.158473		OPN4	1630	0.0186413		HCAR1	909	15.5563	0.303936
LPAR3	1980	0.179681		HTR1E	1779	39.598	0.154431		P2RY13	1622.5	0.0156814		CMKLR1	905.5	47.3762	0.298699
GPR18	1978	0.17858		HRH1	1758	39.598	0.145496		AVPR2	1621	0.0150894		GPR150	897.5	45.9619	0.286728
PROKR1	1953	0.164824		GPR39	1752.5	78.4889	0.143156		ADORA1	1619.5	0.0144974		BAI3	891.5	23.3345	0.277749
F2RL1	1952.5	0.164549		FFAR1	1728	118.794	0.132732		GPR22	1604	0.00838026		PROKR2	890	60.8112	0.275505
BAI1	1943	0.159321		CNR2	1727	108.894	0.132307		CCR10	1593	0.00403906		TAAR9	889.5	4.94975	0.274757
AVPR2	1936	0.155469		OXER1	1714.5	16.2635	0.126988		S1PR3	1585.5	0.00107915		CRHR1	887.5	14.8492	0.271764
GPR116	1897.5	0.134284		CXCR1	1712	24.0416	0.125925		LPAR3	1582.5	-0.000104813		GPR63	880.5	45.9619	0.261289
NTSR1	1883	0.126305		HTR1B	1712	117.38	0.125925		TAAR9	1574.5	-0.00326205		HTR4	877.5	23.3345	0.2568
P2RY11	1867.5	0.117776		CRHR1	1671.5	58.6899	0.108693		FZD3	1564	-0.00740593		HTR6	876	31.1127	0.254555
GPR15	1864	0.11585		PTGDR	1668	8.48528	0.107204		XCR1	1563.5	-0.00760325		EMR3	876	1.41421	0.254555
TACR2	1859.5	0.113374		SCTR	1650	39.598	0.0995453		HTR6	1561.5	-0.00839256		MCHR1	871	337.997	0.247074
GPR176	1841	0.103194		SSTR3	1644.5	62.9325	0.0972052		BRS3	1558.5	-0.00957653		FPR2	869	56.5685	0.244081
LTB4R2	1813.5	0.0880618		HRH2	1641	69.2965	0.095716		S1PR5	1537	-0.0180616		GPR83	866	7.07107	0.239592
GRM2	1813	0.0877867		OPN4	1638	35.3553	0.0944396		NPY2R	1534.5	-0.0190482		MLNR	858	29.6985	0.227621
HCRTR1	1782.5	0.0710036		S1PR2	1637.5	78.4889	0.0942269		CCKBR	1517	-0.0259547		GPR139	856.5	41.7193	0.225376
CNR1	1761	0.0591729		ADRA1D	1625	52.3259	0.0889084		HCAR1	1513.5	-0.027336		GPRC5A	856	39.598	0.224628
CCR4	1755	0.0558713		MRGPRE	1617	9.89949	0.0855047		TAAR8	1510.5	-0.02852		GPR107	855	5.65685	0.223131
CHRM2	1754	0.055321		TBXA2R	1615.5	276.479	0.0848664		MLNR	1496.5	-0.0340451		PTGIR	852	183.848	0.218642
OPRM1	1752.5	0.0544956		BRS3	1609	8.48528	0.0821009		FFAR1	1490.5	-0.036413		TACR1	848.5	31.8198	0.213405
FZD10	1752	0.0542205		GPR176	1599	90.5097	0.0778461		PROKR2	1485	-0.0385836		EDNRB	842.5	13.435	0.204427
NPFFR1	1751.5	0.0539454		NTSR1	1565	57.9828	0.06338		GPR150	1482.5	-0.0395703		OPN3	837	5.65685	0.196196
GPER1	1741	0.0481676		SUCNR1	1552.5	28.9914	0.0580616		HTR1B	1480	-0.0405569		NPFFR1	835.5	4.94975	0.193952
LGR4	1727	0.0404639		S1PR3	1541	9.89949	0.0531687		PTGDR	1478	-0.0413462		MRGPRD	834.5	0.707107	0.192456
PTGER1	1720	0.036612		S1PR5	1539.5	211.425	0.0525304		QRFPR	1471.5	-0.0439115		GPRC5D	831.5	36.0624	0.187966
HTR2C	1707.5	0.0297337		HCRTR1	1539.5	3.53553	0.0525304		LTB4R2	1464	-0.0468714		CCR4	829.5	21.9203	0.184974
SSTR4	1694.5	0.0225803		GPR97	1525	0	0.0463611		GPR176	1462.5	-0.0474634		CRHR2	819	36.7696	0.169262
NPY2R	1693	0.0217549		OPRD1	1522.5	2.12132	0.0452974		GPR113	1460.5	-0.0482527		TRHR	819	202.233	0.169262
FFAR1	1690.5	0.0203792		LPAR3	1513	420.021	0.0412554		GPR158	1457	-0.049634		PTGER4	815.5	47.3762	0.164024
ADORA1	1673	0.0107496		ADRB3	1497	29.6985	0.0344478		GPR18	1445.5	-0.0541725		DRD5	815	29.6985	0.163276
GPR137	1658.5	0.00277071		LPHN1	1496	118.794	0.0340223		EMR3	1441	-0.0559485		DRD1	815	45.2548	0.163276
CYSLTR2	1657.5	0.00222045		TAAR9	1494.5	58.6899	0.0333841		GPR123	1432.5	-0.059303		P2RY13	814	2.82843	0.16178
HCAR3	1654.5	0.000569651		TSHR	1489	55.1543	0.031044		GRM1	1429	-0.0606843		TACR2	808	11.3137	0.152801
HTR1A	1642.5	-0.00603353		FZD6	1488	29.6985	0.0306185		TBXA2R	1427	-0.0614736		S1PR2	804.5	77.0746	0.147564
CCKBR	1638.5	-0.00823459		HTR1D	1486.5	501.339	0.0299803		EMR1	1426	-0.0618683		C5AR1	803.5	17.6777	0.146068
OXTR	1631	-0.0123616		XCR1	1482	83.4386	0.0280657		FPR2	1425	-0.0622629		GPR18	797.5	4.94975	0.137089
LGR5	1618	-0.019515		CCKBR	1479.5	64.3467	0.027002		GLP1R	1421	-0.0638416		GPR171	796	24.0416	0.134845
GPRC5A	1607.5	-0.0252928		NTSR2	1459	5.65685	0.0182798		HRH1	1407.5	-0.0691694		NPSR1	793.5	115.258	0.131104
VIPR2	1604.5	-0.0269436		HCAR1	1452.5	19.0919	0.0155142		GNRHR	1404.5	-0.0703534		GPR17	792.5	19.0919	0.129607
ACKR4	1598	-0.0305203		FPR2	1451.5	31.8198	0.0150888		VIPR2	1400.5	-0.071932		PROKR1	792	2.82843	0.128859
FFAR1	1597.5	-0.0307955		MLNR	1448.5	170.413	0.0138123		BAI3	1400.5	-0.071932		GPR61	789.5	37.4767	0.125118
GPR97	1587	-0.0365732		GPR158	1443	96.1665	0.0114722		GPR83	1398.5	-0.0727213		ADORA1	787.5	9.19239	0.122126
CYSLTR1	1586	-0.0371235		GPR137	1441.5	709.228	0.010834		CNR2	1397.5	-0.0731159		HTR6	786.5	7.77817	0.120629
GPR65	1579	-0.0409754		CD97	1437.5	347.189	0.00913212		MRGPRE	1392.5	-0.0750892		MRGPRE	784	22.6274	0.116888
GPR183	1572.5	-0.0445521		HTR6	1433.5	84.1457	0.00743022		CX3CR1	1389	-0.0764705		GPR68	781	21.2132	0.112399
EMR1	1565	-0.0486791		C3AR1	1428.5	118.087	0.00530286		PTH2R	1382.5	-0.0790358		HCAR3	780	8.48528	0.110903
HTR1D	1544	-0.0602347		NPY1R	1414	14.1421	-0.000866514		CXCR2	1369	-0.0843636		FFAR2	777.5	38.8909	0.107162
FPR1	1539.5	-0.0627108		GPR18	1412.5	113.844	-0.00150472		ACKR4	1366	-0.0855476		HTR1D	774	15.5563	0.101924
FSHR	1532	-0.0668378		GPR123	1381.5	132.229	-0.0146944		GLP1R	1347.5	-0.0928487		GPR32	766	16.9706	0.0899533
GPR39	1528.5	-0.0687638		AVPR2	1381.5	72.832	-0.0146944		TACR1	1346.5	-0.0932433		HRH4	761	12.7279	0.0824714
C3AR1	1522.5	-0.0720654		GPR150	1380	19.799	-0.0153326		GPRC5A	1341.5	-0.0952166		OR51E1	756.5	16.2635	0.0757377
OXER1	1520.5	-0.0731659		GPR83	1377.5	41.7193	-0.0163963		GRM4	1330.5	-0.0995578		CNR1	756	77.7817	0.0749895
F2R	1520	-0.073441		LTB4R2	1347.5	17.6777	-0.0291605		CRHR2	1321	-0.103307		MC2R	753	48.0833	0.0705003
PTH1R	1513.5	-0.0770177		CCR10	1336	62.2254	-0.0340535		HTR1D	1298	-0.112384		TAAR5	752.5	0.707107	0.0697521
TBXA2R	1510.5	-0.0786685		FZD3	1326	72.1249	-0.0383082		CNR1	1298	-0.112384		LTB4R2	750.5	86.9741	0.0667594
CD97	1503	-0.0827955		TACR1	1316	18.3848	-0.0425629		LHCGR	1291.5	-0.114949		ACKR4	746.5	62.9325	0.0607738
EMR3	1502.5	-0.0830707		CCR9	1315	0	-0.0429884		FZD7	1289.5	-0.115739		EMR2	745.5	19.0919	0.0592774
GPR123	1492.5	-0.0885733		PROKR2	1311	52.3259	-0.0446903		HCAR3	1286	-0.11712		APLNR	737	15.5563	0.0465582
HTR6	1491	-0.0893987		QRFPR	1299	4.24264	-0.049796		ADRA1B	1269	-0.123829		LHCGR	737	5.65685	0.0465582
DRD1	1481.5	-0.0946262		GPER1	1294.5	74.2462	-0.0517106		CHRM1	1251.5	-0.130736		SCTR	727	29.6985	0.0315944
ACKR3	1480	-0.0954516		BAI3	1293.5	26.163	-0.0521361		GPR42	1248	-0.132117		GPR25	725	103.238	0.0286016
CMKLR1	1475.5	-0.0979278		C5AR1	1288.5	3.53553	-0.0542635		EDNRB	1242	-0.134485		TBXA2R	723	82.0244	0.0256088
GPR1	1463	-0.104806		CASR	1288	8.48528	-0.0544762		EMR2	1237.5	-0.136261		GPR110	722.5	4.94975	0.0248606
GPBAR1	1462	-0.105356		FFAR1	1287.5	4.94975	-0.0546889		C5AR1	1231.5	-0.138629		FZD10	720	18.3848	0.0211197
GPR162	1459	-0.107007		TACR2	1287.5	62.9325	-0.0546889		CD97	1227.5	-0.140207		GPR26	719.5	48.7904	0.0203715
FZD6	1456	-0.108658		VIPR2	1256.5	47.3762	-0.0678786		GALR2	1220	-0.143167		LPAR4	719.5	20.5061	0.0203715
HTR1E	1455.5	-0.108933		GHSR	1250.5	78.4889	-0.0704315		CASR	1210.5	-0.146916		GPR22	718	57.9828	0.0181269
FFAR2	1452	-0.110859		HCAR3	1250.5	20.5061	-0.0704315		GPR142	1203.5	-0.149679		OPRD1	709.5	19.0919	0.00540766
GPR22	1440	-0.117462		CNR1	1240	66.468	-0.0748989		FZD10	1196	-0.152639		GPR142	702.5	16.2635	-0.00506702
MRGPRE	1439	-0.118012		GLP1R	1234	45.2548	-0.0774518		GPBAR1	1180.5	-0.158756		GPR21	693	4.24264	-0.0192827
EMR2	1438.5	-0.118288		HRH4	1229	496.389	-0.0795792		NTSR1	1175	-0.160927		GPR132	692.5	17.6777	-0.0200309
RXFP3	1437	-0.119113		EMR1	1225	243.245	-0.081281		NTSR2	1173.5	-0.161519		S1PR1	692	22.6274	-0.020779
GPR21	1426	-0.125166		GPR37	1211	827.315	-0.0872377		GPR35	1164	-0.165268		AVPR2	691	155.563	-0.0222754
PROKR2	1419.5	-0.128743		GPRC5A	1200.5	4.94975	-0.0917052		OXGR1	1162.5	-0.16586		GPR64	689.5	34.6482	-0.02452
HCRTR1	1417.5	-0.129843		TAAR2	1192	16.9706	-0.0953217		GPR37	1150.5	-0.170596		GCGR	688.5	6.36396	-0.0260164
BAI3	1413	-0.132319		ADORA3	1191.5	16.2635	-0.0955344		GALR3	1146	-0.172372		NTSR2	687	72.1249	-0.028261
CCR7	1409	-0.13452		GPR22	1190	203.647	-0.0961726		GCGR	1139.5	-0.174937		GPR115	685.5	41.7193	-0.0305055
OPRD1	1407	-0.135621		GLP1R	1189.5	101.116	-0.0963854		GHSR	1137.5	-0.175726		CASR	683.5	84.1457	-0.0334983
OPN3	1406	-0.136171		EMR3	1166.5	7.77817	-0.106171		MRGPRD	1135.5	-0.176515		ADRA1B	681.5	31.8198	-0.0364911
HRH1	1403.5	-0.137547		ADRA1B	1162.5	62.9325	-0.107873		HTR1E	1134	-0.177107		GPR37	679	42.4264	-0.040232
LPHN1	1403.5	-0.137547		MCHR1	1160.5	84.1457	-0.108724		MC3R	1122	-0.181843		CXCR1	671	43.8406	-0.0522031
GPR56	1384.5	-0.148002		GPR35	1159	69.2965	-0.109362		KISS1R	1119	-0.183027		GPR19	663.5	70.0036	-0.063426
SSTR2	1382.5	-0.149102		DRD1	1155.5	36.0624	-0.110851		CCR2	1111	-0.186185		GALR3	663.5	44.5477	-0.063426
ADORA2A	1382	-0.149378		NPSR1	1153.5	16.2635	-0.111702		SSTR2	1109	-0.186974		CD97	662	181.019	-0.0656705
SCTR	1371	-0.155431		FZD7	1140.5	71.4178	-0.117234		CCR7	1106	-0.188158		HTR1E	656.5	17.6777	-0.0739006
CXCR1	1370.5	-0.155706		GPR19	1134	66.468	-0.119999		OPN3	1105	-0.188552		GNRHR	656.5	163.342	-0.0739006
SSTR5	1367	-0.157632		MC2R	1130.5	44.5477	-0.121488		GPR137	1101	-0.190131		SSTR5	651.5	19.0919	-0.0813826
GHRHR	1365	-0.158732		GPR68	1112	408.708	-0.12936		HRH2	1081.5	-0.197827		F2RL1	650.5	57.2756	-0.0828789
BRS3	1357	-0.163134		CXCR3	1109.5	58.6899	-0.130423		GPR32	1074.5	-0.200589		GPR158	646.5	40.3051	-0.0888645
GPR123	1353.5	-0.16506		EDNRB	1107.5	41.7193	-0.131274		OPRD1	1071.5	-0.201773		CXCR2	641.5	180.312	-0.0963464
GPR27	1350.5	-0.166711		LHCGR	1100.5	101.116	-0.134253		S1PR1	1063.5	-0.204931		FFAR3	641	18.3848	-0.0970946
GCGR	1346	-0.169187		GPR148	1092.5	75.6604	-0.137656		SSTR3	1063	-0.205128		MRGPRX4	640.5	89.8026	-0.0978428
MAS1	1344	-0.170288		GPR26	1088	26.8701	-0.139571		NPSR1	1061.5	-0.20572		GPR183	638	42.4264	-0.101584
CRHR2	1338	-0.173589		GPR65	1070.5	1011.87	-0.147017		SUCNR1	1061.5	-0.20572		ACKR3	637	5.65685	-0.10308
MC2R	1335	-0.17524		GPR21	1069	14.1421	-0.147655		MC2R	1052	-0.209469		SSTR3	634.5	108.187	-0.106821
GPR61	1327.5	-0.179367		CX3CR1	1067	5.65685	-0.148506		GPR45	1048.5	-0.21085		GPR88	634.5	70.0036	-0.106821
GPR31	1322	-0.182394		GPR61	1066	852.771	-0.148931		GPR18	1044	-0.212626		CCR7	630	29.6985	-0.113555
DRD5	1309	-0.189547		GPR113	1057	1.41421	-0.152761		GPR115	1037	-0.215389		NPY2R	629.5	84.1457	-0.114303
TSHR	1304	-0.192298		GPR142	1049	93.3381	-0.156164		GPRC5C	1037	-0.215389		GPR162	626.5	7.77817	-0.118792
ADCYAP1R1	1300	-0.194499		PTH1R	1048.5	60.1041	-0.156377		GPR65	1030	-0.218152		ADORA2A	626	36.7696	-0.11954
TACR1	1295.5	-0.196976		OPN3	1040.5	9.19239	-0.159781		PTH1R	1025	-0.220125		CCR10	626	14.1421	-0.11954
MLNR	1271.5	-0.210182		GPR115	1038	4.24264	-0.160845		GPR132	1025	-0.220125		PTGER1	625	8.48528	-0.121037
GPR50	1265.5	-0.213484		GPR32	1034	5.65685	-0.162547		ADORA3	1024	-0.220519		GPRC5D	625	26.8701	-0.121037
S1PR1	1260	-0.21651		EMR2	1028	36.7696	-0.165099		SMO	1023	-0.220914		BRS3	624	82.0244	-0.122533
GPR64	1237.5	-0.228891		GPR18	1027.5	67.1751	-0.165312		PTGDR2	1022.5	-0.221111		PTH2R	623.5	351.432	-0.123281
GPR107	1231	-0.232468		CRHR2	1026.5	584.777	-0.165738		GPR119	1015	-0.224071		GPR116	622.5	12.0208	-0.124778
OXGR1	1227.5	-0.234394		LHCGR	1023	668.923	-0.167227		GPRC5D	1013	-0.224861		PTGDR2	621	21.2132	-0.127022
S1PR3	1225.5	-0.235494		GALR3	1012	56.5685	-0.171907		OR51E1	1004.5	-0.228215		PTH1R	619	36.7696	-0.130015
GPR151	1223.5	-0.236595		GPRC5D	1005	21.2132	-0.174885		DRD1	1003	-0.228807		AGTR1	618.5	60.1041	-0.130763
GPRC5C	1221.5	-0.237695		NMUR1	1002	83.4386	-0.176162		CCRL2	995	-0.231964		FZD7	618.5	21.9203	-0.130763
GPR114	1220.5	-0.238245		ACKR4	992.5	51.6188	-0.180204		APLNR	992	-0.233148		EMR1	617.5	184.555	-0.13226
GPR26	1214	-0.241822		OXGR1	982.5	111.016	-0.184458		GPR19	989.5	-0.234135		GPR12	617	8.48528	-0.133008
GLP1R	1214	-0.241822		CCR2	973	56.5685	-0.1885		GPR148	986	-0.235516		GPR45	613	154.149	-0.138993
APLNR	1213.5	-0.242097		PTGDR2	972.5	53.033	-0.188713		GPR21	985.5	-0.235714		GPR97	613	49.4975	-0.138993
TAAR5	1209.5	-0.244298		S1PR1	970.5	112.43	-0.189564		HTR7	977	-0.239068		GPR34	612	4.24264	-0.14049
NTSR2	1206	-0.246224		SSTR2	962.5	125.158	-0.192968		NMUR1	975	-0.239858		GHRHR	605.5	24.7487	-0.150216
GPR42	1205.5	-0.246499		GPR132	962.5	67.1751	-0.192968		LTB4R	971.5	-0.241239		F2R	605	83.4386	-0.150964
GPR21	1204	-0.247325		F2R	961	1.41421	-0.193606		CCR4	965	-0.243804		GPR151	601	12.7279	-0.15695
MRGPRX2	1188.5	-0.255854		LPAR4	935	70.7107	-0.204668		TSHR	964	-0.244199		OPRL1	595	86.267	-0.165928
GPR88	1185.5	-0.257505		FFAR2	928.5	180.312	-0.207434		MRGPRD	957.5	-0.246764		LPHN1	592	1.41421	-0.170417
LPAR4	1171.5	-0.265208		MC3R	923.5	68.5894	-0.209561		LPAR4	954.5	-0.247948		CXCR5	590.5	51.6188	-0.172662
GPR158	1166	-0.268235		CHRM5	922	25.4558	-0.2102		SCTR	953	-0.24854		SSTR3	589	29.6985	-0.174906
GPR34	1162.5	-0.270161		GPR21	913.5	24.7487	-0.213816		HRH4	953	-0.24854		OPN4	587	31.1127	-0.177899
GPR150	1161	-0.270986		GPR148	913.5	51.6188	-0.213816		ADORA2A	950.5	-0.249527		GPR161	584	14.1421	-0.182388
PTGDR	1160	-0.271536		GPR27	912.5	33.234	-0.214242		CXCR5	931	-0.257222		SSTR2	582	86.267	-0.185381
HTR6	1159	-0.272087		CXCR5	909.5	7.77817	-0.215518		GPR52	929.5	-0.257814		BDKRB2	571	118.794	-0.201841
GPR68	1153	-0.275388		DRD2	907.5	28.9914	-0.216369		CRHR2	922.5	-0.260577		GPR82	569.5	68.5894	-0.204086
CRHR2	1151	-0.276489		GPR114	893.5	38.8909	-0.222326		MRGPRF	920.5	-0.261366		S1PR5	564.5	55.8614	-0.211568
S1PR5	1147.5	-0.278415		MRGPRX3	864	4.24264	-0.234877		TAAR5	918	-0.262353		GPR1	564.5	16.2635	-0.211568
ADRA1B	1135	-0.285293		SSTR5	864	644.881	-0.234877		GPR25	917	-0.262748		GPR31	562.5	98.2878	-0.214561
SUCNR1	1124.5	-0.291071		CRHR2	860	265.872	-0.236579		UTS2R	911	-0.265115		GPR52	557.5	178.898	-0.222043
NPSR1	1116.5	-0.295473		GPR25	845	31.1127	-0.242961		GPR17	910	-0.26551		LHCGR	553.5	26.163	-0.228028
GPR110	1097.5	-0.305928		GCGR	844	15.5563	-0.243387		DRD5	909.5	-0.265707		F2RL3	553	26.8701	-0.228776
GPR18	1092.5	-0.308679		MRGPRD	842.5	20.5061	-0.244025		GPR26	901	-0.269062		GPR101	552.5	33.234	-0.229524
GPR82	1090.5	-0.30978		DRD5	840.5	26.163	-0.244876		GPR183	900	-0.269457		OPN5	552	8.48528	-0.230273
SMO	1084	-0.313357		MRGPRD	838.5	4.94975	-0.245727		GPR151	898.5	-0.270049		CCR2	550.5	13.435	-0.232517
RXFP1	1073	-0.31941		F2RL3	836.5	102.53	-0.246578		GPR21	898	-0.270246		GPR18	544	79.196	-0.242244
QRFPR	1072	-0.31996		KISS1R	836	138.593	-0.24679		PROKR1	898	-0.270246		FZD5	540.5	17.6777	-0.247481
GPR12	1069	-0.321611		TAAR1	820.5	30.4056	-0.253385		NPY1R	896	-0.271035		DRD5	538	31.1127	-0.251222
GPR132	1063	-0.324912		CMKLR1	820	24.0416	-0.253598		GPR31	895.5	-0.271233		TAAR1	537.5	101.116	-0.25197
HCRTR2	1061	-0.326013		GPR151	812.5	68.5894	-0.256789		F2RL3	870	-0.281296		SSTR1	537	45.2548	-0.252718
NPY6R	1057.5	-0.327939		GPR34	808	551.543	-0.258704		GPR85	867	-0.28248		ADRB3	535	15.5563	-0.255711
DRD3	1053	-0.330415		GPR1	801.5	38.8909	-0.261469		TAAR1	842	-0.292347		UTS2R	529.5	12.0208	-0.263941
GPR37	1040.5	-0.337293		APLNR	798	28.2843	-0.262958		GPR161	840	-0.293136		SMO	527.5	51.6188	-0.266934
HTR1B	1023.5	-0.346648		GPR123	790	56.5685	-0.266362		MRGPRX3	831.5	-0.296491		GPR56	520.5	47.3762	-0.277409
FZD5	1021.5	-0.347748		SSTR1	784	141.421	-0.268915		GHRHR	825	-0.299056		MAS1	520	0	-0.278157
GPR142	1014.5	-0.3516		FZD10	782.5	7.77817	-0.269553		CHRM5	816.5	-0.30241		FFAR1	518.5	7.77817	-0.280401
FZD3	1013.5	-0.35215		HCRTR2	778	315.37	-0.271468		GPR68	809	-0.30537		MC5R	513	33.9411	-0.288632
CCR10	1011	-0.353526		SSTR4	773.5	4.94975	-0.273382		RXFP4	799.5	-0.309119		OXTR	512	59.397	-0.290128
GABBR2	1007	-0.355727		GPR12	772	22.6274	-0.274021		GPR34	792	-0.312079		KISS1R	506.5	71.4178	-0.298358
GPR83	1003.5	-0.357653		MRGPRX4	755	29.6985	-0.281254		HTR2C	779	-0.31721		GPR158	506.5	74.2462	-0.298358
P2RY10	1001	-0.359029		GPR31	754	155.563	-0.281679		GPR123	767	-0.321946		GPR139	506.5	43.1335	-0.298358
GPR171	997.5	-0.360955		HTR5A	753.5	161.927	-0.281892		P2RY14	763	-0.323524		ADORA3	505.5	0.707107	-0.299854
SSTR1	995	-0.36233		ADORA2A	732	53.7401	-0.29104		GPR50	758.5	-0.3253		GPR21	505	5.65685	-0.300603
CASR	981.5	-0.369759		UTS2R	724.5	550.836	-0.294231		F2R	742.5	-0.331615		NPY4R	502.5	37.4767	-0.304344
MC5R	981.5	-0.369759		BAI1	721	22.6274	-0.29572		MC5R	737	-0.333785		GPR78	499	42.4264	-0.309581
GALR3	973.5	-0.374161		VIPR1	714.5	2.12132	-0.298485		GPRC5D	735.5	-0.334377		CYSLTR1	493	2.82843	-0.318559
CX3CR1	972.5	-0.374711		KISS1R	699.5	31.8198	-0.304867		OXTR	735	-0.334575		HRH2	491.5	34.6482	-0.320804
GPRC5D	956	-0.383791		GPR161	699.5	14.8492	-0.304867		GPR139	732	-0.335759		FZD6	490.5	33.234	-0.3223
CCR2	954	-0.384891		HTR6	693	164.049	-0.307633		GPR12	729	-0.336943		LTB4R	489.5	34.6482	-0.323797
GHSR	950.5	-0.386817		AGTR1	685.5	98.2878	-0.310824		CYSLTR2	716	-0.342073		NPBWR2	486.5	10.6066	-0.328286
PTGDR2	950	-0.387092		GPR50	680	57.9828	-0.313164		SSTR1	715.5	-0.34227		GPER1	484.5	40.3051	-0.331279
GPR119	947.5	-0.388468		OPN5	667	2.82843	-0.318695		SSTR3	712	-0.343652		GPR153	477	19.799	-0.342501
FFAR3	944.5	-0.390119		MRGPRF	666	357.796	-0.319121		GPR88	710.5	-0.344244		GPR55	470.5	33.234	-0.352228
BDKRB2	935	-0.395346		NPFFR2	649	45.2548	-0.326354		MRGPRX4	708.5	-0.345033		OXER1	467.5	37.4767	-0.356717
MRGPRX4	932	-0.396997		GPR171	643	9.89949	-0.328907		S1PR2	704.5	-0.346612		CCRL2	463	8.48528	-0.363451
F2RL2	921.5	-0.402775		GPR78	637.5	108.187	-0.331247		GPR107	701.5	-0.347796		CYSLTR2	462.5	350.018	-0.364199
MRGPRF	910	-0.409103		MC5R	636	94.7523	-0.331885		GPR1	701	-0.347993		GPBAR1	461.5	16.2635	-0.365695
GPR101	907.5	-0.410478		GPR113	633	26.8701	-0.333161		GPR82	690	-0.352334		CXCR3	456	41.0122	-0.373925
GLP1R	905.5	-0.411579		DRD4	622.5	17.6777	-0.337629		FFAR3	676	-0.357859		LPAR3	455.5	279.307	-0.374674
P2RY4	891.5	-0.419283		FFAR3	616.5	6.36396	-0.340182		NPFFR2	671	-0.359833		NTSR1	453.5	9.19239	-0.377666
CHRM4	883	-0.42396		GPR85	613.5	16.2635	-0.341458		AGTR1	659	-0.364568		CHRM4	452.5	12.0208	-0.379163
CHRM5	871	-0.430563		TPRA1	610.5	7.77817	-0.342735		SSTR4	651.5	-0.367528		GPR113	451	2.82843	-0.381407
MRGPRD	863.5	-0.43469		NPY6R	607	480.833	-0.344224		DRD3	651	-0.367726		TAAR2	451	24.0416	-0.381407
GPR161	856.5	-0.438542		FSHR	605	134.35	-0.345075		FFAR1	645	-0.370094		TSHR	437.5	14.8492	-0.401609
ADORA3	854	-0.439918		FZD7	602	176.777	-0.346351		GPR78	645	-0.370094		TAAR6	435	16.9706	-0.405349
GPR153	849	-0.442669		CHRM4	587.5	3.53553	-0.352521		TPRA1	641.5	-0.371475		C3AR1	431.5	13.435	-0.410587
AGTR1	843	-0.445971		GPR110	582.5	84.1457	-0.354648		KISS1R	639.5	-0.372264		P2RY8	425	33.9411	-0.420313
C5AR1	826	-0.455325		GPRC5C	581.5	187.383	-0.355073		CHRM4	625.5	-0.377789		MRGPRX2	425	15.5563	-0.420313
LTB4R	811	-0.463579		LTB4R	571	38.1838	-0.359541		LHCGR	623	-0.378776		BDKRB1	424.5	50.2046	-0.421061
LPHN1	808.5	-0.464955		RXFP4	567.5	0.707107	-0.36103		P2RY8	622	-0.379171		GPR148	423.5	34.6482	-0.422558
KISS1R	806	-0.46633		GPR183	565.5	71.4178	-0.361881		LPHN1	616.5	-0.381341		FZD3	407.5	6.36396	-0.4465
BDKRB1	800.5	-0.469357		F2RL2	565	1.41421	-0.362094		GPR162	608	-0.384696		MRGPRX3	406.5	17.6777	-0.447996
NPBWR2	795.5	-0.472108		GPR88	560	114.551	-0.364221		GPR113	600	-0.387853		NPY6R	398.5	19.0919	-0.459967
DRD2	791.5	-0.474309		GPRC5D	541.5	136.472	-0.372092		OPN4	599.5	-0.38805		NPFFR2	388	32.5269	-0.475679
F2RL3	788	-0.476235		GPR64	540.5	4.94975	-0.372518		GPR171	595	-0.389826		CXCR4	388	31.1127	-0.475679
HTR7	781.5	-0.479812		UTS2R	537.5	231.224	-0.373794		FZD6	593.5	-0.390418		FPR1	386	265.872	-0.478672
LPAR5	771	-0.48559		PTH2R	536	444.063	-0.374432		OPN5	587.5	-0.392786		TPRA1	385	21.2132	-0.480169
GPR25	764.5	-0.489166		GPR56	534.5	55.8614	-0.375071		GPR114	580	-0.395746		LPAR5	385	5.65685	-0.480169
GPR55	754.5	-0.494669		GPR162	523.5	65.7609	-0.379751		BDKRB1	573	-0.398509		F2RL2	380	29.6985	-0.487651
LPAR1	748	-0.498246		ADORA2B	521.5	14.8492	-0.380602		ACKR2	560.5	-0.403442		HTR1B	378	270.115	-0.490643
GPR139	744	-0.500447		GPR55	517.5	68.5894	-0.382304		GPR6	559.5	-0.403837		NPY1R	364	15.5563	-0.511593
CXCR4	741	-0.502098		CCR6	517	14.1421	-0.382516		NPY4R	550.5	-0.407388		NMUR1	361.5	136.472	-0.515334
GPR115	734.5	-0.505674		GPR107	455	36.7696	-0.408896		GPR153	550	-0.407586		CXCR6	360.5	2.12132	-0.51683
GPR113	734	-0.505949		LPHN1	452.5	26.163	-0.40996		HTR6	547	-0.40877		ADRA1A	359.5	47.3762	-0.518326
ADRB3	726.5	-0.510076		FZD5	451	7.07107	-0.410598		HCRTR2	541	-0.411138		SUCNR1	355.5	45.9619	-0.524312
GPR19	724.5	-0.511177		GPR82	450.5	57.2756	-0.41081		CCR6	537.5	-0.412519		CHRM5	350.5	2.12132	-0.531794
HRH4	701	-0.524108		PTGIR	448.5	161.927	-0.411661		CXCR4	534	-0.4139		GPR6	350.5	7.77817	-0.531794
NPFFR2	698	-0.525759		BDKRB2	447.5	23.3345	-0.412087		BDKRB2	533.5	-0.414098		CCR6	348.5	6.36396	-0.534787
CCR6	693.5	-0.528235		CXCR6	446.5	41.7193	-0.412512		LPAR1	522	-0.418636		P2RY10	347	11.3137	-0.537031
GPR6	679	-0.536214		GPR153	444	39.598	-0.413576		FZD5	520	-0.419425		GPR143	346.5	4.94975	-0.537779
S1PR4	675	-0.538415		DRD5	439.5	28.9914	-0.415491		ADRA1A	508.5	-0.423964		GPR137	344	12.7279	-0.54152
MRGPRX3	664.5	-0.544193		TBXA2R	435.5	0.707107	-0.417193		GPR64	494	-0.429686		MRGPRX4	342.5	19.0919	-0.543765
OPN5	663.5	-0.544743		MC1R	434.5	58.6899	-0.417618		DRD5	491	-0.43087		DRD2	338.5	7.77817	-0.54975
GPR149	652	-0.551071		DRD3	426.5	82.7315	-0.421022		MAS1	459.5	-0.443302		LPAR1	335	1.41421	-0.554988
GPR85	644	-0.555473		OPN4	420	26.8701	-0.423787		RXFP1	459	-0.443499		UTS2R	329	12.7279	-0.563966
P2RY1	639.5	-0.557949		GPR158	418	49.4975	-0.424638		MC1R	457	-0.444289		LGR5	326	14.1421	-0.568455
LPAR2	638.5	-0.5585		GPR149	417	5.65685	-0.425064		DRD2	457	-0.444289		CMKLR1	313.5	55.8614	-0.58716
GPR143	625.5	-0.565653		GPR119	416.5	21.9203	-0.425277		CXCR6	453.5	-0.44567		ACKR2	308	29.6985	-0.59539
NPY4R	622.5	-0.567304		TAAR6	411	14.1421	-0.427617		GPR152	448.5	-0.447643		GPR75	307.5	2.12132	-0.596138
KISS1R	615.5	-0.571156		CCRL2	401.5	24.7487	-0.431659		TAAR2	448.5	-0.447643		GPR149	297	2.82843	-0.61185
MRGPRD	609.5	-0.574457		GPR139	397.5	57.2756	-0.433361		GPR110	441.5	-0.450406		HCRTR2	284.5	3.53553	-0.630555
GPR148	600.5	-0.57941		ADRA1A	393.5	77.0746	-0.435062		GPR56	427.5	-0.455931		FSHR	284	9.89949	-0.631303
GPR148	593.5	-0.583262		MRGPRX2	375	65.0538	-0.442934		MTNR1A	425	-0.456918		GPR85	282	91.9239	-0.634296
TAAR1	593.5	-0.583262		BDKRB1	362.5	84.1457	-0.448252		GPR55	422	-0.458102		MRGPRF	280.5	183.141	-0.636541
ADRA1A	588	-0.586288		GPR143	358	41.0122	-0.450167		MRGPRX2	409.5	-0.463035		GPR182	280.5	23.3345	-0.636541
RXFP4	583.5	-0.588764		TAAR5	358	106.066	-0.450167		UTS2R	408	-0.463627		P2RY1	274	14.1421	-0.646267
DRD4	583	-0.589039		GPR6	338.5	47.3762	-0.458464		PROKR2	401.5	-0.466192		KISS1R	257.5	4.94975	-0.670957
GPR75	580	-0.59069		FPR1	338	104.652	-0.458676		TAAR6	400	-0.466784		GPR6	249.5	65.7609	-0.682929
GPRC5D	576	-0.592891		GPR182	329	7.07107	-0.462506		CMKLR1	399.5	-0.466981		FZD7	244.5	17.6777	-0.69041
CXCR5	568.5	-0.597018		OXTR	316	42.4264	-0.468037		GPR143	381	-0.474282		GPR50	241	65.0538	-0.695648
SSTR3	563.5	-0.59977		HTR7	308	352.139	-0.47144		P2RY10	373	-0.47744		GPR27	237	19.799	-0.701633
OPN4	555.5	-0.604172		GIPR	300.5	3.53553	-0.474632		GPR27	364.5	-0.480794		CX3CR1	235.5	60.1041	-0.703878
FZD7	553.5	-0.605272		ACKR2	283	38.1838	-0.482077		LPAR2	361.5	-0.481978		GPR114	235	83.4386	-0.704626
CNR2	545	-0.60995		NPY4R	270.5	50.2046	-0.487396		C3AR1	361.5	-0.481978		DRD4	233.5	20.5061	-0.706871
TAAR6	543	-0.61105		GPR3	267.5	26.163	-0.488672		HTR5A	345	-0.48849		S1PR4	230.5	43.1335	-0.71136
TPRA1	542	-0.6116		RXFP1	253.5	47.3762	-0.494629		GPR75	338.5	-0.491055		GPRC5C	223.5	98.2878	-0.721834
NMUR1	535	-0.615452		CXCR4	247.5	2.12132	-0.497182		PTGER1	336.5	-0.491845		GIPR	221.5	33.234	-0.724827
GPR152	525	-0.620955		GPR6	244	45.2548	-0.498671		ADORA2B	333.5	-0.493029		PROKR2	216.5	0.707107	-0.732309
DRD5	504	-0.63251		HTR2C	244	222.032	-0.498671		GIPR	332.5	-0.493423		CALCRL	213.5	30.4056	-0.736798
PTGIR	496	-0.636913		GRM3	238	9.89949	-0.501224		NPY6R	323.5	-0.496975		GRM3	213	39.598	-0.737546
CCRL2	492.5	-0.638838		GPR101	231.5	108.187	-0.503989		GPR182	315	-0.50033		PTAFR	209	11.3137	-0.743532
CXCR6	483	-0.644066		NPBWR2	230.5	20.5061	-0.504415		DRD4	298	-0.507039		OPRK1	201	39.598	-0.755503
GPR158	467.5	-0.652595		LPAR5	226.5	130.815	-0.506117		GPR148	295.5	-0.508025		RXFP1	197	130.108	-0.761489
UTS2R	449	-0.662775		GLP2R	218	18.3848	-0.509733		F2RL2	287.5	-0.511183		GPR148	194.5	273.65	-0.76523
UTS2R	421	-0.678182		CMKLR1	211.5	119.501	-0.512499		P2RY6	274	-0.516511		FZD4	193.5	44.5477	-0.766726
CALCRL	412.5	-0.68286		P2RY10	202	19.799	-0.516541		TBXA2R	255	-0.524009		PTGDR	189.5	78.4889	-0.772711
GALR2	387.5	-0.696616		PTGER1	197	38.1838	-0.518668		GPR6	254	-0.524404		MTNR1A	185.5	12.0208	-0.778697
GPR182	387	-0.696891		GALR2	184.5	48.7904	-0.523986		GPR3	252	-0.525193		ADORA2B	185	12.7279	-0.779445
OPRK1	360	-0.711749		FPR3	184.5	21.9203	-0.523986		GLP2R	250.5	-0.525785		NPBWR1	180	82.0244	-0.786927
CMKLR1	358.5	-0.712574		MAS1	179.5	41.7193	-0.526114		GABBR2	247	-0.527166		GLP2R	177	21.2132	-0.791416
GIPR	354.5	-0.714775		GABBR2	176	263.044	-0.527603		NPBWR2	235	-0.531902		GALR2	163.5	6.36396	-0.811617
TBXA2R	332.5	-0.726881		GRPR	173.5	45.9619	-0.528667		GRPR	234	-0.532297		ADRA2B	144	65.0538	-0.840797
GPR3	330	-0.728257		GPR75	173.5	44.5477	-0.528667		NPBWR1	222	-0.537033		GRPR	143	65.0538	-0.842293
MTNR1A	328.5	-0.729082		P2RY1	172.5	34.6482	-0.529092		GPR158	221.5	-0.53723		GPR3	136.5	38.8909	-0.85202
GRPR	325.5	-0.730733		LPAR1	149	76.3675	-0.539091		P2RY1	193.5	-0.54828		GPR119	128	62.2254	-0.864739
ACKR2	321.5	-0.732934		PTAFR	136	43.8406	-0.544622		LGR5	174	-0.555976		TBXA2R	118	39.598	-0.879703
PROKR2	300.5	-0.744489		SSTR3	131	63.6396	-0.546749		GPR37L1	171.5	-0.556963		CRHR2	110	14.1421	-0.891674
LHCGR	299.5	-0.74504		CALCRL	125	56.5685	-0.549302		LPAR5	165	-0.559528		OXGR1	105.5	24.7487	-0.898408
ADORA2B	292.5	-0.748892		GPR42	94.5	204.354	-0.562279		FZD4	156	-0.56308		S1PR2	98	8.48528	-0.909631
GPR6	291	-0.749717		S1PR4	44.5	31.8198	-0.583553		PTAFR	145.5	-0.567224		GPR37L1	94.5	28.9914	-0.914868
FZD8	272	-0.760172		FZD4	37.5	79.9031	-0.586531		CALCRL	140.5	-0.569197		GPR65	76	138.593	-0.942551
FPR3	251	-0.771728		LGR5	12.5	30.4056	-0.597168		GPR101	139	-0.569789		RXFP4	74	107.48	-0.945544
HTR5A	210.5	-0.794013		CYSLTR1	9.5	2.12132	-0.598444		CYSLTR1	138	-0.570184		P2RY14	61.5	116.673	-0.964249
GRM3	201.5	-0.798966		PROKR2	4	82.0244	-0.600784		PTGIR	130.5	-0.573143		GPR156	59	24.0416	-0.967989
S1PR2	163	-0.820151		GPR37L1	-15.5	41.7193	-0.609081		GRM3	124	-0.575709		HTR5A	57	18.3848	-0.970982
MC1R	162.5	-0.820426		MTNR1A	-68	161.22	-0.631419		FZD7	86.5	-0.590508		FPR3	54	19.799	-0.975471
NPBWR1	150	-0.827304		GPR156	-78.5	26.163	-0.635886		S1PR4	68.5	-0.597612		GPR42	51.5	102.53	-0.979212
GLP2R	138	-0.833907		NPBWR1	-132.5	65.7609	-0.658862		GHSR	23	-0.615569		MC1R	45	50.9117	-0.988939
MRGPRX4	136.5	-0.834733		GPR110	-168.5	7.77817	-0.674179		GALR2	0	-0.624646		GPR110	41.5	13.435	-0.994176
GPR156	136	-0.835008		OPRK1	-172.5	118.087	-0.675881		ADRB3	0	-0.624646		HTR7	14	9.89949	-1.03533
FZD4	133.5	-0.836384		LPAR2	-307.5	256.68	-0.73332		GPR156	0	-0.624646		DRD3	-3	15.5563	-1.06077
GHSR	128.5	-0.839135		S1PR2	-335	500.632	-0.74502		FPR3	0	-0.624646		HTR2C	-77.5	70.0036	-1.17225
GPR20	115	-0.846564		SMO	-522.5	488.611	-0.824796		GPR20	0	-0.624646		HCRTR1	-253	237.588	-1.43486
GPR110	83	-0.864172		P2RY14	-1106	489.318	-1.07306		OPRK1	0	-0.624646		LPAR2	-528	11.3137	-1.84637
ADRA2B	70	-0.871326		GPR20	-1593	705.693	-1.28027		GPR110	0	-0.624646		GHSR	-734	643.467	-2.15462
PTAFR	15.5	-0.901315		GPR152	-1832.5	1086.82	-1.38217		SSTR5	0	-0.624646		GPR152	-3423.5	1001.97	-6.17914
GPR37L1	0	-0.909844		GHSR	-3575	708.521	-2.12355		FZD8	0	-0.624646		GPR20	-3428	922.067	-6.18588
P2RY14	0	-0.909844		FZD8	-6305.5	628.618	-3.28531		GPR149	0	-0.624646		FZD8	-5341.5	4179.71	-9.04921

## Sheet: 2d
Figure 2d

## Sheet: 2f
Figure 2f

## Sheet: 2g
Figure 2g
DRD1	K082
1.5092	0.961694
1.38854	1.07662
1.32793	1.01287
1.47288	0.858639
1.77144	1.03677
1.33831	0.977652
1.41149	1.05563
1.85791	1.00171
1.41157	1.07088
1.68788	0.947545

## Sheet: 3a
Figure 3a
Name	Av	SD	Z-score
OPRD1	6513	128.693	4.8147
ADCYAP1R1	5364	859.842	3.56408
P2RY2	4926	859.842	3.08735
GPR39	4620	830.143	2.75428
PTGFR	4481.5	1018.94	2.60353
PRLHR	4406	73.5391	2.52135
GPR128	4314	773.575	2.42122
P2RY11	4222	1047.93	2.32108
DRD1	4127	999.849	2.21768
CCR5	4083.5	184.555	2.17033
GRM8	4059	1125.71	2.14367
HTR2B	4055.5	1136.32	2.13986
TAAR8	3986	486.489	2.06421
CALCR	3931	1302.49	2.00434
FZD4	3928	647.71	2.00108
GPR65	3825.5	649.831	1.88951
NTSR1	3817.5	914.289	1.88081
GPR15	3808	403.051	1.87047
ACKR1	3762.5	253.851	1.82094
OPRD1	3622.5	72.832	1.66856
CNR1	3593	93.3381	1.63645
CCR1	3583.5	1352.7	1.62611
ADCYAP1R1	3580	840.043	1.6223
GPR61	3578.5	515.481	1.62067
CHRM2	3557.5	552.25	1.59781
SSTR2	3532.5	927.017	1.5706
GCGR	3507	1470.78	1.54284
PTH1R	3498	902.268	1.53305
HRH2	3477.5	396.687	1.51074
NTSR1	3475	1303.9	1.50801
GPER1	3448	738.219	1.47863
GPR52	3435	192.333	1.46448
ADRA2A	3338	236.174	1.3589
GPR115	3303	1115.81	1.3208
P2RY14	3295	38.1838	1.31209
HTR2C	3292	121.622	1.30883
GPR142	3282	739.634	1.29794
FFAR1	3271.5	887.419	1.28652
SUCNR1	3259.5	239.709	1.27345
P2RY13	3259	828.729	1.27291
PTGER4	3253	171.12	1.26638
OXTR	3252	32.5269	1.26529
ELTD1	3243.5	1219.76	1.25604
P2RY8	3238.5	460.327	1.2506
PTGDR2	3226	1646.14	1.23699
LPAR2	3221.5	480.126	1.23209
GPR171	3210.5	365.574	1.22012
F2R	3189	168.291	1.19672
GPR34	3177.5	669.63	1.1842
GRM7	3163.5	269.408	1.16896
CCR3	3136	239.002	1.13903
ADRA2B	3119	311.127	1.12053
GPRC5C	3115	767.918	1.11617
EMR2	3112	131.522	1.11291
CD97	3087.5	658.316	1.08624
CHRM4	3073	1241.68	1.07046
HTR1E	3063	1008.33	1.05958
GRM1	3057.5	706.4	1.05359
LPAR4	3039	1033.79	1.03345
KISS1R	2997	1120.06	0.987739
S1PR1	2981.5	229.81	0.970868
GPR62	2981.5	1393.71	0.970868
EMR1	2953	19.799	0.939847
LPAR3	2939	98.9949	0.924609
CCR4	2925.5	303.349	0.909915
SSTR3	2925	354.968	0.909371
GPR84	2909.5	77.0746	0.8925
TAAR9	2895.5	253.851	0.877262
GPR150	2863	545.886	0.841887
LPAR6	2855	599.627	0.83318
BAI3	2848	497.803	0.82556
GPR123	2805	1230.37	0.778757
TRHR	2790	357.796	0.762431
GLP1R	2778	888.126	0.749369
GRM2	2777.5	45.9619	0.748825
GLP1R	2774	166.877	0.745016
BRS3	2768	72.1249	0.738485
PTGIR	2761	274.357	0.730866
GPR137	2759	36.7696	0.728689
OPRL1	2757	197.99	0.726512
P2RY12	2754.5	156.271	0.723791
GPR18	2752	1260.06	0.72107
P2RY8	2723.5	922.774	0.690049
CCR7	2717.5	492.853	0.683519
NPY2R	2700.5	191.626	0.665015
GPR78	2695	1316.63	0.659029
ACKR4	2678.5	825.194	0.641069
GPR22	2676.5	1197.13	0.638892
GPR56	2669.5	1595.94	0.631273
GPRC5B	2659.5	427.8	0.620389
CHRM3	2653	444.063	0.613314
HCAR1	2614	394.566	0.570865
HTR1B	2607	117.38	0.563246
CCRL2	2606.5	12.0208	0.562701
HCAR3	2571	612.354	0.524062
CXCR3	2570	1315.22	0.522973
CCRL2	2560.5	48.7904	0.512633
LHCGR	2554.5	16.2635	0.506102
LGR4	2550	384.666	0.501204
HTR1D	2549.5	75.6604	0.50066
GPRC5D	2547.5	938.331	0.498483
FZD10	2545	118.794	0.495762
NPY1R	2541.5	303.349	0.491953
EDNRA	2525.5	120.915	0.474538
FFAR2	2507.5	362.746	0.454946
GPR50	2491	1344.92	0.436986
ADRA1B	2486	148.492	0.431544
CXCR1	2482	223.446	0.42719
XCR1	2463.5	740.341	0.407054
MC5R	2459	538.815	0.402156
CCR10	2455	350.725	0.397802
GPR160	2443.5	325.976	0.385285
LPAR2	2437	1658.87	0.37821
MRGPRX4	2435	137.179	0.376033
C5AR2	2428.5	14.8492	0.368959
PROKR2	2427.5	94.0452	0.36787
GALR3	2422.5	1335.72	0.362428
NPSR1	2420.5	1163.19	0.360251
SSTR2	2396.5	61.5183	0.334128
RXFP3	2393	1497.65	0.330319
VIPR2	2391	165.463	0.328142
CCR8	2371	8.48528	0.306373
HRH1	2369.5	1156.12	0.30474
GPR35	2367.5	611.647	0.302564
GHSR	2367	728.32	0.302019
OXER1	2359	1013.99	0.293312
GPR132	2343.5	376.888	0.276441
CYSLTR2	2321	489.318	0.251951
MRGPRD	2320	359.21	0.250863
CCKBR	2319	1080.46	0.249774
QRFPR	2311.5	297.692	0.241611
MC2R	2290	280.014	0.218209
AVPR2	2280.5	433.456	0.207869
CMKLR1	2278	132.936	0.205148
GPR161	2270.5	130.815	0.196985
GPR183	2266.5	420.729	0.192631
FZD3	2259.5	253.851	0.185012
EMR3	2254.5	415.072	0.17957
HRH2	2247	90.5097	0.171406
PTH1R	2244	268.701	0.168141
GPR110	2241	14.1421	0.164876
HCRTR2	2240	956.008	0.163787
HCRTR1	2231	534.573	0.153991
MC1R	2229.5	997.728	0.152358
DRD5	2226.5	143.543	0.149093
GPR21	2223	63.6396	0.145284
BAI1	2217.5	622.961	0.139297
OR51E1	2211	244.659	0.132222
GPR149	2203.5	125.158	0.124059
GPRC5D	2200.5	1361.18	0.120794
OPN4	2193.5	330.219	0.113174
RXFP4	2192	1360.47	0.111542
GPR114	2187	659.024	0.1061
GPR4	2186.5	173.241	0.105555
DRD1	2182.5	130.815	0.101202
GPR25	2172.5	299.106	0.0903172
MRGPRD	2164	134.35	0.0810654
FSHR	2152	514.774	0.0680041
LTB4R2	2148	393.151	0.0636503
CHRM5	2142	376.181	0.0571197
LPAR5	2142	217.789	0.0571197
PTGER3	2139	209.304	0.0538543
F2RL2	2134.5	533.866	0.0489563
GPR1	2126.5	292.035	0.0402488
F2RL1	2126	159.806	0.0397046
GPR6	2125	654.781	0.0386161
OPN3	2113	186.676	0.0255548
GPR119	2097	265.872	0.00813973
FPR1	2090.5	1297.54	0.00106485
PTGER1	2080	66.468	-0.0103638
AGTR2	2050.5	85.5599	-0.0424729
GPR31	2049	209.304	-0.0441055
FZD7	2049	707.107	-0.0441055
GPR85	2030	349.311	-0.064786
FFAR3	2024	1103.09	-0.0713166
ACKR3	2023.5	385.373	-0.0718608
OPN4	2019	1028.13	-0.0767588
GPR123	2012	62.2254	-0.0843779
LPHN1	2005	858.428	-0.091997
ADRB2	2003	1028.13	-0.0941739
FZD7	2002.5	830.85	-0.0947181
MRGPRX2	2000	1393	-0.0974393
CASR	1998.5	415.072	-0.0990719
GABBR2	1998	137.179	-0.0996161
NPBWR1	1990.5	123.744	-0.107779
GPBAR1	1983.5	89.8026	-0.115399
GPR139	1978	7.07107	-0.121385
NPY4R	1976	298.399	-0.123562
GPR45	1974.5	19.0919	-0.125195
UTS2R	1972.5	197.283	-0.127371
HTR6	1971.5	1308.85	-0.12846
GALR2	1957.5	600.334	-0.143698
GPR139	1954.5	1158.95	-0.146963
CCR2	1952.5	328.805	-0.14914
AGTR1	1944.5	98.2878	-0.157848
HTR7	1944	770.746	-0.158392
GLP2R	1931	885.298	-0.172542
HRH4	1926.5	149.2	-0.17744
CRHR1	1920	115.966	-0.184515
ADORA1	1907	349.311	-0.198664
HTR1A	1904.5	161.927	-0.201386
EDNRB	1889	2.82843	-0.218256
CXCR2	1888	52.3259	-0.219345
GPR97	1886.5	511.238	-0.220978
TPRA1	1884	623.668	-0.223699
P2RY6	1883	787.717	-0.224787
S1PR3	1878.5	467.398	-0.229685
GCGR	1877	885.298	-0.231318
CCR9	1876	312.541	-0.232406
GPR146	1868	1077.63	-0.241114
RXFP1	1861	920.653	-0.248733
GPR18	1860	239.002	-0.249821
OPRM1	1843	304.056	-0.268325
GNRHR	1841	480.833	-0.270502
TAAR6	1836.5	511.238	-0.2754
CALCR	1831.5	37.4767	-0.280842
F2RL3	1828	349.311	-0.284651
GPRC5A	1826	9.89949	-0.286828
GPR63	1823.5	70.0036	-0.289549
PTGDR	1820.5	82.7315	-0.292815
GPR12	1811	657.609	-0.303155
ADRB3	1808.5	549.422	-0.305876
GPR135	1791	145.664	-0.324924
CRHR2	1747	263.044	-0.372815
HTR1F	1741.5	424.971	-0.378802
GPR88	1737.5	665.387	-0.383156
P2RY4	1736.5	153.442	-0.384244
MCHR1	1734.5	433.456	-0.386421
TAAR2	1727	493.561	-0.394584
GPR26	1716	124.451	-0.406557
GPR64	1715	425.678	-0.407646
GPR158	1708.5	492.853	-0.41472
GPR21	1707	818.83	-0.416353
OXGR1	1691.5	622.961	-0.433224
SSTR4	1671	489.318	-0.455537
TACR1	1665.5	478.711	-0.461523
C3AR1	1661	748.119	-0.466421
CRHR2	1652	400.222	-0.476217
NPFFR1	1646.5	150.614	-0.482204
CYSLTR1	1640	845.7	-0.489279
APLNR	1626.5	75.6604	-0.503973
GPR37	1624.5	242.538	-0.50615
GPR151	1622	414.365	-0.508871
HCRTR1	1619	41.0122	-0.512136
PTH2R	1603	14.1421	-0.529551
BDKRB2	1593.5	775.696	-0.539891
ADRA1D	1586	69.2965	-0.548055
NPFFR2	1576.5	125.158	-0.558395
FZD5	1576.5	26.163	-0.558395
DRD5	1569	72.1249	-0.566558
MRGPRE	1552	436.992	-0.585062
OPN5	1546.5	211.425	-0.591048
GPR42	1544	469.519	-0.593769
NMUR2	1538	93.3381	-0.6003
GPR32	1537	270.115	-0.601388
FPR2	1532.5	81.3173	-0.606286
VIPR1	1531	861.256	-0.607919
GPR176	1530	127.279	-0.609008
PTAFR	1523.5	655.488	-0.616082
APLNR	1519	789.131	-0.62098
LGR5	1516	32.5269	-0.624246
LTB4R	1514	694.379	-0.626423
GABBR1	1513.5	652.66	-0.626967
GPR116	1506	222.032	-0.63513
MRGPRF	1495	369.11	-0.647103
ADORA2B	1489	52.3259	-0.653634
CXCR4	1486	401.637	-0.656899
GPR17	1483.5	811.051	-0.65962
TSHR	1470	57.9828	-0.674314
S1PR1	1462.5	453.255	-0.682477
GPR68	1460.5	787.01	-0.684654
LHCGR	1459	321.026	-0.686287
LPHN1	1454	131.522	-0.691729
HTR4	1453	100.409	-0.692818
GIPR	1452	1141.27	-0.693906
GPR27	1447.5	931.26	-0.698804
GPR171	1433.5	647.003	-0.714042
GPR55	1428	175.362	-0.720029
ADORA2A	1427	526.087	-0.721117
TAAR5	1426.5	74.2462	-0.721661
ACKR2	1425	684.479	-0.723294
SMO	1424.5	127.986	-0.723838
MTNR1A	1403	313.955	-0.74724
GPR162	1379	179.605	-0.773362
PTGER2	1375.5	61.5183	-0.777172
GPR82	1357	176.777	-0.797308
GPR19	1352.5	91.2168	-0.802206
MAS1	1344.5	139.3	-0.810914
HTR5A	1338	726.906	-0.817989
SSTR3	1335	28.2843	-0.821254
TBXA2R	1326	226.274	-0.83105
BDKRB1	1301.5	413.657	-0.857717
PROKR2	1298.5	468.812	-0.860982
MC3R	1291	186.676	-0.869145
MRGPRX3	1284.5	26.163	-0.87622
GRPR	1283	561.443	-0.877853
GRM4	1278.5	88.3883	-0.882751
CMKLR1	1276.5	215.668	-0.884928
MLNR	1265.5	111.016	-0.896901
GHRHR	1259.5	71.4178	-0.903431
S1PR2	1259	506.288	-0.903976
DRD3	1257.5	473.054	-0.905608
GPR3	1255	541.644	-0.908329
GPR182	1247.5	351.432	-0.916493
GPR153	1245	233.345	-0.919214
NPY6R	1242	595.384	-0.922479
GPR83	1237.5	154.856	-0.927377
GPR107	1209.5	693.672	-0.957854
GALR2	1204.5	198.697	-0.963296
GPR152	1198.5	456.084	-0.969826
GPR148	1191	544.472	-0.97799
P2RY10	1188.5	103.945	-0.980711
NPBWR2	1188.5	587.606	-0.980711
NTSR2	1170	608.112	-1.00085
GPR143	1155	57.9828	-1.01717
FZD6	1153.5	201.525	-1.01881
TAAR1	1137.5	17.6777	-1.03622
HTR6	1130.5	553.665	-1.04384
DRD2	1108	21.2132	-1.06833
S1PR5	1101.5	249.609	-1.07541
GHSR	1098	60.8112	-1.07921
FPR3	1094.5	171.827	-1.08302
P2RY1	1092.5	225.567	-1.0852
PROKR1	1089	329.512	-1.08901
GPR6	1087	350.725	-1.09119
CX3CR1	1056	565.685	-1.12493
LPAR1	1054.5	176.07	-1.12656
S1PR4	1042.5	499.924	-1.13962
CHRM1	1040	629.325	-1.14234
CXCR6	998.5	673.873	-1.18752
FFAR1	988.5	348.604	-1.1984
C5AR1	959	214.96	-1.23051
GPR101	948.5	297.692	-1.24194
GPR141	940	229.103	-1.25119
GPR156	918.5	474.469	-1.27459
HTR4	910.5	118.087	-1.2833
CCR6	908	159.806	-1.28602
CXCR5	903	41.0122	-1.29146
GPR75	901	86.267	-1.29364
GRM3	896	291.328	-1.29908
DRD4	884.5	178.898	-1.3116
CHRM4	872.5	34.6482	-1.32466
FZD8	862.5	105.359	-1.33554
SSTR5	861	39.598	-1.33718
UTS2R	860.5	327.39	-1.33772
GPR20	855.5	164.756	-1.34316
TACR2	838	543.058	-1.36221
GPR149	837	56.5685	-1.3633
GPR6	829	260.215	-1.37201
GALR3	802	90.5097	-1.40139
SSTR1	793	190.919	-1.41119
CNR2	791.5	57.2756	-1.41282
GPR113	775	161.22	-1.43078
GPR113	773	96.1665	-1.43296
OPRK1	771	227.688	-1.43514
KISS1R	754.5	176.07	-1.4531
ADRA1A	720	125.865	-1.49065
MRGPRX4	715.5	324.562	-1.49554
SCTR	712	69.2965	-1.49935
CALCRL	695	9.89949	-1.51786
GPR158	694	561.443	-1.51895
GPR110	640	72.1249	-1.57772
RXFP4	604.5	126.572	-1.61636
GPR148	563.5	111.016	-1.66099
TBXA2R	546.5	99.7021	-1.67949
NMUR1	527.5	3.53553	-1.70017
GPR37L1	487.5	9.19239	-1.74371
ADORA3	420	24.0416	-1.81718
S1PR2	398.5	136.472	-1.84058

## Sheet: 3b
Figure 3b
Name	Av	SD	Z-score
GABBR2	36402.5	451.841	4.9654
PTGIR	33297.5	697.914	4.32517
NPY4R	27935	639.225	3.21945
GCGR	26142	255.973	2.84974
CMKLR1	24109	562.857	2.43054
NTSR1	23997	1252.99	2.40745
KISS1R	23675.5	1198.55	2.34116
OPRD1	23047	144.25	2.21156
S1PR1	22983	98.9949	2.19837
ADRA2B	22312	33.9411	2.06001
GPR110	22266.5	27.5772	2.05063
TAAR5	22211	1452.4	2.03918
GPR135	22142.5	406.586	2.02506
P2RY14	21674.5	72.832	1.92856
SSTR2	21577	381.838	1.90846
HRH2	20979.5	68.5894	1.78526
HTR2C	20931.5	157.685	1.77536
OR51E1	20492	264.458	1.68474
GPR171	20364	239.002	1.65834
GPR35	20272	748.119	1.63937
GLP1R	20145	298.399	1.61319
BDKRB2	20100	67.8823	1.60391
MRGPRX3	19742	1472.2	1.53009
CCRL2	19729.5	1225.42	1.52751
UTS2R	19683	186.676	1.51792
GPR123	19632	1203.5	1.50741
CHRM3	19207.5	852.064	1.41988
SSTR3	19088	889.54	1.39524
MRGPRX4	18992.5	615.89	1.37555
TAAR8	18801	253.144	1.33606
MC2R	18743	21.2132	1.3241
CCR5	18328.5	968.029	1.23863
CASR	18323.5	581.949	1.2376
EDNRA	18164.5	167.584	1.20482
ADCYAP1R1	18068	692.965	1.18492
GPR123	17892	11.3137	1.14863
TPRA1	17878	663.266	1.14574
AGTR2	17795.5	5073.49	1.12873
FZD4	17755	183.848	1.12038
GPR84	17256	5.65685	1.01749
CCR1	17234	1088.94	1.01295
EMR3	17020.5	168.999	0.968928
GHSR	17019	353.553	0.968619
DRD1	16984	1035.2	0.961402
GPR150	16939	476.59	0.952124
SSTR4	16830	390.323	0.929648
GPR160	16810.5	133.643	0.925627
VIPR1	16712	76.3675	0.905317
GRM8	16667	571.342	0.896038
GALR2	16567	26.8701	0.875419
TAAR9	16551.5	457.498	0.872223
ELTD1	16517.5	1047.23	0.865212
CXCR3	16503	234.759	0.862222
FFAR2	16455	292.742	0.852325
ADCYAP1R1	16451	226.274	0.8515
CCR2	16440.5	2912.57	0.849335
LGR4	16397.5	514.067	0.840469
GPR34	16367	166.877	0.83418
GALR3	16284.5	915.703	0.817169
GPR176	16278.5	265.165	0.815932
HCAR1	16183.5	79.9031	0.796343
OPRM1	16086.5	34.6482	0.776342
GLP1R	15999.5	573.464	0.758403
GPR139	15998.5	440.528	0.758197
CXCR5	15959	818.83	0.750052
GPR4	15954	101.823	0.749021
NPFFR2	15948	323.855	0.747784
BAI3	15932	469.519	0.744485
P2RY4	15897	1774.84	0.737268
GPR19	15897	186.676	0.737268
PTGER1	15881	123.037	0.733969
GPR171	15826	1080.46	0.722628
FZD7	15786	55.1543	0.71438
MCHR1	15783.5	91.2168	0.713865
GPR65	15740.5	323.148	0.704999
CCKBR	15739.5	494.268	0.704792
CHRM4	15727	1200.67	0.702215
CALCR	15570	5563.52	0.669842
GPR107	15540.5	1413.51	0.66376
GPR61	15518.5	122.329	0.659223
GPR128	15470.5	120.915	0.649326
PTH1R	15454.5	382.545	0.646027
GPR148	15320.5	376.888	0.618397
HCAR3	15287.5	103.945	0.611592
LPAR3	15212.5	794.081	0.596127
GPRC5A	15191	45.2548	0.591694
EDNRB	15182	270.115	0.589839
GPR83	15164	189.505	0.586127
NPSR1	15150	154.149	0.58324
GPR17	15142.5	579.12	0.581694
GRM1	15130	193.747	0.579116
CCR7	15081.5	178.898	0.569116
LHCGR	15063.5	589.02	0.565404
CD97	15021.5	333.047	0.556744
ADRA2A	15002.5	51.6188	0.552826
GPR26	15000	421.436	0.552311
HTR1E	14898.5	221.324	0.531382
P2RY13	14883	731.148	0.528186
AVPR2	14854.5	463.155	0.52231
C3AR1	14850	141.421	0.521382
ADRA1B	14838.5	149.2	0.51901
OPRD1	14824.5	27.5772	0.516124
LTB4R2	14756.5	249.609	0.502102
PTGER2	14730.5	3.53553	0.496741
FFAR1	14593	308.299	0.46839
CRHR1	14562.5	2922.47	0.462101
CNR1	14524	683.065	0.454162
PROKR2	14514.5	101.116	0.452203
GPR151	14506.5	392.444	0.450554
PTH1R	14506	336.583	0.450451
P2RY11	14502	316.784	0.449626
QRFPR	14484.5	68.5894	0.446017
OPN4	14447	229.103	0.438285
HTR2B	14434.5	382.545	0.435708
OPN4	14386.5	28.9914	0.42581
P2RY6	14359.5	815.294	0.420243
GPR139	14355.5	1301.78	0.419418
CHRM5	14294.5	7.77817	0.40684
LPAR2	14275.5	494.268	0.402923
P2RY8	14247	128.693	0.397046
HTR1F	14235	11.3137	0.394572
HTR6	14221.5	132.229	0.391788
TRHR	14197.5	423.557	0.386839
OXTR	14166.5	210.011	0.380447
OPN3	14148	19.799	0.376633
C5AR1	14142.5	685.186	0.375499
TACR1	14105	514.774	0.367766
HTR1D	14102	128.693	0.367148
GPR113	14093	787.717	0.365292
MLNR	14057	19.799	0.357869
CYSLTR1	14017.5	303.349	0.349724
GPR52	14017.5	164.756	0.349724
GPR142	13999	980.05	0.34591
SMO	13989.5	306.177	0.343951
SSTR2	13938.5	96.8736	0.333435
LGR5	13913.5	82.7315	0.32828
GPR137	13878	155.563	0.32096
S1PR3	13871.5	188.798	0.31962
GRM7	13844	98.9949	0.313949
EMR1	13814	890.955	0.307763
GPR101	13797	601.041	0.304258
CCR4	13767	1749.38	0.298072
NTSR1	13691	93.3381	0.282401
NPBWR2	13682.5	511.238	0.280649
GPR22	13678	530.33	0.279721
PTGDR2	13658.5	789.838	0.2757
LHCGR	13639	188.09	0.271679
PRLHR	13637.5	60.1041	0.27137
P2RY2	13569.5	200.111	0.257349
GPR115	13506	63.6396	0.244255
GPRC5C	13379.5	785.596	0.218172
GPBAR1	13367	626.497	0.215594
GCGR	13335	446.891	0.208996
F2R	13287.5	68.5894	0.199202
GPR63	13253	295.571	0.192088
VIPR2	13252	478.004	0.191882
EMR2	13213	391.737	0.18384
MRGPRE	13158.5	185.969	0.172602
GPR32	13100.5	238.295	0.160643
S1PR1	13058	1033.79	0.15188
FPR2	13050.5	1447.45	0.150333
HTR6	13032.5	188.798	0.146622
GPR6	12930	3565.23	0.125487
BRS3	12927.5	432.042	0.124971
PTGER3	12889.5	695.086	0.117136
HRH1	12843	322.441	0.107548
CXCR1	12834.5	259.508	0.105795
CALCR	12792	405.879	0.0970319
GPR1	12784.5	618.718	0.0954854
DRD3	12768	333.754	0.0920832
CCR8	12703	708.521	0.0786805
CHRM2	12682.5	241.123	0.0744535
MC5R	12580.5	157.685	0.0534216
ACKR3	12578	206.475	0.0529061
PTGDR	12573.5	415.072	0.0519782
GPR149	12564.5	758.726	0.0501225
NPBWR1	12556	350.725	0.0483698
GRM2	12550	434.164	0.0471327
TAAR2	12538.5	136.472	0.0447614
GPR18	12537	694.379	0.0444521
GPR18	12509.5	400.93	0.0387817
TAAR6	12491.5	277.893	0.0350702
GPR162	12459	128.693	0.0283689
GPR39	12447.5	51.6188	0.0259976
NPY2R	12431	405.879	0.0225954
P2RY12	12405	72.1249	0.0172343
CNR2	12385	15.5563	0.0131104
CRHR2	12274	760.847	-0.00977723
GPR21	12266.5	515.481	-0.0113237
DRD1	12256	1384.52	-0.0134887
PTGER4	12170.5	72.832	-0.0311184
BAI1	12163.5	198.697	-0.0325618
HRH2	12092	108.894	-0.0473048
APLNR	12030	575.585	-0.0600889
GPR3	11977	1241.68	-0.0710172
PTGFR	11964.5	19.0919	-0.0735947
ADORA3	11899	701.45	-0.0871004
HTR1B	11789	255.973	-0.109782
GPR158	11773.5	491.439	-0.112978
MRGPRD	11772	439.82	-0.113287
GPR31	11676	758.018	-0.133082
HCRTR1	11666.5	190.212	-0.135041
GRM4	11631.5	559.321	-0.142258
FZD7	11581.5	560.736	-0.152567
LPHN1	11550.5	344.361	-0.158959
RXFP4	11485	1057.83	-0.172465
F2RL3	11474.5	140.714	-0.17463
XCR1	11427.5	236.881	-0.184322
GPR21	11350	1104.5	-0.200302
HTR4	11347	322.441	-0.20092
GPR183	11324	1449.57	-0.205663
OPRL1	11296.5	53.033	-0.211333
NPFFR1	11296.5	758.726	-0.211333
P2RY8	11293.5	270.822	-0.211952
CXCR2	11269.5	1100.97	-0.2169
F2RL2	11268.5	314.663	-0.217107
GPR82	11218.5	423.557	-0.227416
FZD10	11217.5	743.169	-0.227623
LPAR6	11216.5	47.3762	-0.227829
GPR37	11150.5	652.66	-0.241438
CCR9	11137	222.032	-0.244221
PROKR1	11078.5	167.584	-0.256284
GPR62	11066	213.546	-0.258861
GPR113	11024	470.933	-0.267521
MRGPRD	10988.5	160.513	-0.274841
CX3CR1	10986.5	160.513	-0.275254
GPR15	10983	659.024	-0.275975
GPRC5D	10958	735.391	-0.28113
ACKR4	10854.5	226.981	-0.302471
GPR161	10830.5	167.584	-0.30742
NMUR2	10787	1064.9	-0.31639
ADRB2	10770.5	23.3345	-0.319792
GPR55	10743	376.181	-0.325462
GPR78	10714.5	123.744	-0.331339
ACKR1	10678	38.1838	-0.338865
LPAR5	10602	1920.5	-0.354536
GPR12	10575.5	1235.32	-0.36
FZD3	10549.5	187.383	-0.365361
FFAR3	10541.5	350.018	-0.36701
MRGPRX2	10514	128.693	-0.372681
TSHR	10491	277.186	-0.377423
GPR143	10483	1257.24	-0.379073
SUCNR1	10471.5	251.023	-0.381444
GALR3	10465	1697.06	-0.382784
GPR64	10452.5	379.716	-0.385362
OXER1	10447	444.063	-0.386496
GPER1	10404.5	219.91	-0.395259
GPRC5B	10377	55.1543	-0.40093
DRD5	10343.5	357.089	-0.407837
AGTR1	10332.5	275.065	-0.410105
HTR1A	10282	3713.72	-0.420518
GPR6	10276.5	436.285	-0.421652
NPY1R	10202.5	88.3883	-0.436911
CCR10	10156	4.24264	-0.446499
GPR56	10143.5	48.7904	-0.449076
ADRA1D	10107.5	734.684	-0.456499
MC1R	10056.5	2301.63	-0.467015
GPRC5D	10055.5	173.241	-0.467221
OPN5	10041.5	91.2168	-0.470108
CXCR6	10034	258.801	-0.471655
C5AR2	9982	941.866	-0.482377
P2RY10	9960.5	260.922	-0.48681
CRHR2	9935	258.801	-0.492068
GPR97	9927	321.026	-0.493717
HRH4	9892.5	419.314	-0.500831
CCR3	9802	63.6396	-0.519492
SSTR3	9797.5	262.337	-0.52042
F2RL1	9788	2124.15	-0.522379
GPR50	9738	506.288	-0.532688
LPAR4	9734.5	921.36	-0.53341
GPR141	9672.5	1151.88	-0.546194
GPR25	9659.5	403.758	-0.548875
NPY6R	9632.5	366.988	-0.554442
GABBR1	9608.5	78.4889	-0.559391
GPR88	9600.5	538.108	-0.56104
LPHN1	9473	814.587	-0.58733
GPR119	9463.5	488.611	-0.589289
HTR4	9433	206.475	-0.595578
MRGPRF	9408.5	86.9741	-0.60063
SCTR	9385.5	112.43	-0.605372
CHRM1	9226	76.3675	-0.63826
HCRTR1	9216.5	736.098	-0.640219
RXFP1	9179	67.8823	-0.647952
CCRL2	9156.5	410.829	-0.652591
FZD5	9052	57.9828	-0.674138
CHRM4	8945.5	303.349	-0.696098
MC3R	8888.5	139.3	-0.707851
GPR45	8886.5	502.753	-0.708264
TAAR1	8870.5	2530.74	-0.711563
CMKLR1	8763.5	256.68	-0.733626
RXFP3	8632.5	344.361	-0.760637
HTR5A	8434	814.587	-0.801567
GPR156	8424	866.913	-0.803629
ADRA1A	8384.5	327.39	-0.811774
GPR132	8369.5	2626.9	-0.814867
CCR6	8290	451.134	-0.831259
LTB4R	8247	210.718	-0.840125
GPR146	8117	97.5807	-0.866931
GNRHR	8066	837.214	-0.877447
BDKRB1	7861.5	84.1457	-0.919614
GPR42	7737.5	245.366	-0.945182
DRD2	7638	418.607	-0.965698
GPR116	7586.5	1338.55	-0.976317
PTH2R	7530.5	436.285	-0.987864
FSHR	7461.5	350.018	-1.00209
NTSR2	7429	135.765	-1.00879
S1PR5	7377.5	78.4889	-1.01941
MAS1	7370.5	2618.42	-1.02086
GPR68	7276.5	91.2168	-1.04024
GPR114	7245.5	820.951	-1.04663
GPR149	7243.5	26.163	-1.04704
ADORA1	7101.5	317.491	-1.07632
GPR85	7069	367.696	-1.08302
GHRHR	7043	342.24	-1.08838
ADORA2A	7020.5	245.366	-1.09302
TACR2	6988	490.732	-1.09973
GPR182	6977	183.848	-1.10199
FPR1	6928	257.387	-1.1121
P2RY1	6769	2952.88	-1.14488
CYSLTR2	6668.5	201.525	-1.1656
HTR7	6636.5	183.141	-1.1722
FZD6	6624.5	226.981	-1.17468
HCRTR2	6602.5	1488.46	-1.17921
GLP2R	6564.5	704.985	-1.18705
OXGR1	6519	1492	-1.19643
GRPR	6509.5	133.643	-1.19839
LPAR2	6350	22.6274	-1.23128
PROKR2	6345.5	221.324	-1.23221
CXCR4	6299	76.3675	-1.24179
SSTR5	6288	756.604	-1.24406
MTNR1A	6070.5	81.3173	-1.28891
GPR27	6046.5	10.6066	-1.29386
GPR75	6016.5	607.405	-1.30004
OPRK1	5944	115.966	-1.31499
S1PR2	5850.5	140.714	-1.33427
FFAR1	5842.5	74.2462	-1.33592
PTAFR	5776.5	1342.8	-1.34953
GIPR	5754	124.451	-1.35417
TBXA2R	5651	405.879	-1.37541
CALCRL	5606	46.669	-1.38469
FZD8	5601.5	267.993	-1.38561
GPR158	5493	1047.93	-1.40799
S1PR4	5467.5	58.6899	-1.41325
GRM3	5461.5	70.0036	-1.41448
GHSR	5349.5	37.4767	-1.43758
GPR152	5214	32.5269	-1.46552
GPR20	5168	185.262	-1.475
FPR3	5102.5	40.3051	-1.48851
GPR6	5028.5	1477.15	-1.50376
DRD4	4997	465.276	-1.51026
LPAR1	4924.5	276.479	-1.52521
ACKR2	4906	289.914	-1.52902
SSTR1	4748	214.96	-1.5616
GALR2	4741.5	129.401	-1.56294
APLNR	4572	135.765	-1.59789
RXFP4	4378	62.2254	-1.63789
ADRB3	4114	381.838	-1.69233
GPR148	4094	717.006	-1.69645
GPR153	3965	967.322	-1.72305
ADORA2B	3879	271.529	-1.74079
UTS2R	3721.5	84.1457	-1.77326
DRD5	3516	507.703	-1.81564
MRGPRX4	3124	222.032	-1.89646
GPR37L1	3100.5	277.893	-1.90131
NMUR1	3012	16.9706	-1.91956
TBXA2R	2779	89.0955	-1.9676
GPR110	1148	339.411	-2.30391
KISS1R	1026.5	351.432	-2.32896
S1PR2	874	90.5097	-2.3604

## Sheet: 3d
Figure 3d	Cy5 SRIF14			SRIF14 + Cy5 SRIF14			Antagonist + Cy5 SRIF14
SSTR2	154.62	153.48	149.42	65.69	64.65	65.74	90.08	89.74	91.87
GABBR2	169.86	161.93	169.86	75.76	85.99	77.97	88.46	89.94	82.17
NTSR1	166.58	154.21	162.54	90.19	50.62	106.59	72.58	86	82.3
KISS1R	123.24	121.32	116.11	66.07	63.96	63.78	66.5	68.66	74.26
K082	103.87	91.13	105	72.28	129.85	97.87	100.71	102.54	96.75

## Sheet: 5a
Figure 5a	GBS K79				S. gordonii
GPR101	3.47706	6.66099	3.50874	6.80758	2.60572	1.29391	2.37291	1.36517
GPR148	6.349	4.92053	5.93931	4.47743	2.86921	1.42316	2.56289	2.63909
LHCGR	5.24727	3.6426	5.49201	3.82542	1.97409	1.73992	2.27948	1.8354
CysLTR1	4.4196	4.48779	4.53752	4.9417	3.05843	1.61627	2.6398	2.05413
LGR5	4.19572	5.80351	4.76168	5.77507	3.42821	2.68374	3.24537	2.75684

## Sheet: 5b
Figure 5b
	#1	#2	#3
0	93.5484	90.3226	76.6129
1	104.839	98.3871	54.0323
10	59.6774	70.1613	62.0968
50	29.8387	29.0323	29.0323

[truncated: 7 more sheets: 5c, s1d, s2b, s2d, s2f, s4, s6b]
